# Supplementary material for: Extensive Evolutionary Changes in Regulatory Element Activity during Human Origins Are Associated with Altered Gene Expression and Positive Selection
Source: PLoS Genet. 2012 Jun 28;8(6):e1002789. doi: 10.1371/journal.pgen.1002789 (PMC3386175; doi:10.1371/journal.pgen.1002789)
Supplement: Dataset S1 — Supplemental data file 1. Species-specific DHS Gains, Losses, and Common regions. Excel file containing coordinates (hg19) of differential DHS gains, DHS losses, DHS common regions, as well as a list of upregulated, downregulated, and commonly expressed genes (UCSC gene symbols). A BED format (non-Excel) version of the same datasets are also included (SupplementalDataFile1.zip). Supplemental data file 2. Motif analysis boxplots. Boxplots showing pairwise comparisons of log ratios of the best position weight matrix (PWM) in a DHS Gain/Loss/Common site between each species. Motifs for 130 transcription factors are represented on the X-axis. The Y-axis shows the ratio of the PWM score change for all DHS sites in the set of regions (DHS Gains/Losses/Common) being compared for each TF. Supplemental data file 3. Motif analysis scatterplots. Scatterplots showing the level of enrichment of a transcription factor motif in each species to the level of DNase hypersensitivity. One hundred and thirty TFs were analyzed separately. Supplemental data file 4. BED file containing sequence counts for all DHS regions used for differential DHS analysis. Supplemental data file 5. Excel file containing sequence counts for all genes captured by DGE-seq used for differential Expression analysis. (GZ) [file pgen.1002789.s001.gz › ./supplemental_data_files/supplemental_data_file_1_DHSgainslossescommon_andEXP.xls]

## Sheet: humanDHSgain
# HG19 coordinates
chrom	start	stop
chrX	2532838	2533138
chrX	14917751	14918152
chrX	39806201	39806501
chrX	41132847	41133147
chrX	53157560	53157860
chr13	24195325	24195861
chr13	31392529	31392829
chr13	31675626	31675926
chr13	36936379	36936679
chr13	47906347	47906647
chr13	48282759	48283059
chr13	51332897	51333197
chr13	52376284	52376584
chr13	54257136	54257436
chr13	77453722	77454022
chr13	90758311	90758611
chr13	93456600	93457131
chr13	94519792	94520092
chr13	94962839	94963139
chr13	100224586	100224886
chr13	100464950	100465250
chr13	100855905	100856205
chr13	106691253	106691553
chr13	110351139	110351439
chr13	110492791	110493361
chr13	111000279	111000829
chr13	111607478	111608048
chr13	113399085	113399385
chr12	1567284	1567584
chr12	3279826	3280126
chr12	5367715	5368015
chr12	5550615	5550915
chr12	5655732	5656302
chr12	5664056	5664356
chr12	5898537	5898837
chr12	9803306	9803606
chr12	11827517	11827817
chr12	11851013	11851313
chr12	18312216	18312516
chr12	18370858	18371158
chr12	26430808	26431108
chr12	28185638	28185938
chr12	38536519	38537043
chr12	50753411	50753711
chr12	52146292	52146592
chr12	54163960	54164478
chr12	60214491	60214791
chr12	61190578	61190878
chr12	71950586	71951156
chr12	74843759	74844059
chr12	76644002	76644302
chr12	80169924	80170224
chr12	81286777	81287077
chr12	89186886	89187301
chr12	90341901	90342201
chr12	90403914	90404214
chr12	92352703	92353003
chr12	92379800	92380100
chr12	94273630	94274073
chr12	95155258	95155723
chr12	96534054	96534354
chr12	106564156	106564456
chr12	114165319	114165889
chr12	114534380	114534680
chr12	114601569	114601869
chr12	114605120	114605420
chr12	114605930	114606230
chr12	114777329	114777629
chr12	114868198	114868498
chr12	114942104	114942404
chr12	117363047	117363347
chr12	117925134	117925434
chr12	118620026	118620596
chr12	120280912	120281212
chr12	125083813	125084113
chr12	126822134	126822434
chr12	126854706	126855006
chr12	127153164	127153464
chr12	127610606	127610906
chr12	127633778	127634078
chr12	127754882	127755182
chr12	127757398	127757698
chr12	127867986	127868286
chr11	2196839	2197139
chr11	8082411	8082711
chr11	9916479	9916779
chr11	9921866	9922166
chr11	10929620	10929920
chr11	12001447	12001747
chr11	12185567	12185867
chr11	12647298	12647598
chr11	14006191	14006491
chr11	23811477	23811777
chr11	32232096	32232396
chr11	33434913	33435213
chr11	35263958	35264258
chr11	36096569	36096869
chr11	40406576	40406876
chr11	41544081	41544381
chr11	41975554	41975854
chr11	42196703	42197003
chr11	44910770	44911070
chr11	59555312	59555612
chr11	62256668	62257085
chr11	63366863	63367163
chr11	67795370	67795670
chr11	73127404	73127704
chr11	74036576	74036876
chr11	78893745	78894045
chr11	79177616	79177916
chr11	79874225	79874525
chr11	80669613	80669913
chr11	80716752	80717052
chr11	92157433	92157733
chr11	94482530	94482830
chr11	94545906	94546206
chr11	95747241	95747811
chr11	102706986	102707383
chr11	106201856	106202156
chr11	108854337	108854637
chr11	108956794	108957094
chr11	109864500	109864800
chr11	113060921	113061491
chr11	113464410	113464710
chr11	121516376	121516676
chr11	121835516	121835816
chr11	123414468	123415038
chr11	126660407	126660707
chr11	127965425	127965725
chr11	130305526	130305826
chr11	131536649	131536949
chr11	131924606	131924906
chr11	132297559	132297859
chr11	132857791	132858329
chr10	335816	336116
chr10	3010635	3010935
chr10	3356053	3356353
chr10	5903226	5903526
chr10	6821152	6821452
chr10	8111580	8111880
chr10	11942235	11942673
chr10	17376932	17377232
chr10	31102655	31102955
chr10	31953013	31953313
chr10	33453333	33453633
chr10	47057316	47057616
chr10	53627565	53627865
chr10	59803952	59804252
chr10	63617412	63617942
chr10	74969596	74969896
chr10	78011731	78012031
chr10	79176212	79176512
chr10	80096143	80096443
chr10	80720095	80720395
chr10	81925798	81926098
chr10	84502324	84502624
chr10	88726336	88726636
chr10	94920658	94920958
chr10	101156143	101156443
chr10	106349533	106350103
chr10	109320911	109321211
chr10	110118603	110119155
chr10	110815686	110815986
chr10	115425738	115426038
chr10	119459688	119459988
chr10	122146867	122147167
chr10	123462346	123462916
chr10	123950149	123950449
chr10	124201404	124201704
chr10	125396428	125397238
chr10	125638199	125638499
chr10	127574816	127575552
chr10	128191108	128191408
chr10	128351917	128352217
chr17	1093897	1094429
chr17	5533832	5534132
chr17	5688659	5688959
chr17	6495202	6495502
chr17	7885397	7885967
chr17	10241258	10241558
chr17	17059612	17059912
chr17	17314924	17315224
chr17	20204060	20204360
chr17	33443136	33443436
chr17	35974420	35974720
chr17	41545699	41545999
chr17	41546509	41546809
chr17	45247142	45247555
chr17	45763838	45764138
chr17	54675749	54676319
chr17	60817015	60817315
chr17	63128321	63128621
chr17	64976409	64976709
chr17	71023550	71023850
chr17	72119503	72119803
chr17	72794528	72794828
chr17	75473668	75473968
chr17	77848271	77848571
chr17	78905588	78906158
chr17	81006273	81006843
chr16	8942793	8943242
chr16	12433581	12434151
chr16	12556750	12557050
chr16	12767871	12768171
chr16	13203891	13204461
chr16	13401093	13401663
chr16	13515511	13515811
chr16	17648964	17649264
chr16	23265627	23265927
chr16	23598997	23599532
chr16	51591123	51591423
chr16	59419895	59420465
chr16	59607381	59607681
chr16	59666132	59666432
chr16	59943205	59943505
chr16	60685301	60685601
chr16	60844823	60845918
chr16	64772561	64772861
chr16	70839899	70840199
chr16	71021346	71021646
chr16	72290348	72290648
chr16	73262526	73262826
chr16	81160715	81161015
chr16	83563919	83564489
chr16	85220632	85220932
chr16	85261658	85261958
chr16	86409137	86409437
chr16	87339826	87340126
chr16	87465486	87465786
chr15	27634091	27634391
chr15	28072204	28072504
chr15	33271660	33271960
chr15	34153076	34153376
chr15	35102539	35103109
chr15	39457367	39457667
chr15	40298756	40299056
chr15	42640174	42640744
chr15	46733673	46733973
chr15	46735549	46735849
chr15	52303158	52303458
chr15	52436012	52436582
chr15	62208377	62208677
chr15	64231906	64232206
chr15	67022665	67022965
chr15	67072582	67072882
chr15	67192271	67192571
chr15	69337248	69337818
chr15	70146771	70147071
chr15	71976143	71976443
chr15	77732728	77733028
chr15	77838394	77838694
chr15	79922059	79922359
chr15	82452235	82452535
chr15	83544211	83544511
chr15	88359991	88360561
chr15	89851013	89851570
chr15	92104930	92105230
chr15	92170642	92170942
chr15	99881101	99881401
chr14	38667328	38667628
chr14	38808760	38809330
chr14	39231576	39231876
chr14	46517607	46517907
chr14	54948308	54948608
chr14	57816158	57816458
chr14	61725855	61726155
chr14	68935418	68935718
chr14	77393721	77394021
chr14	80941386	80941686
chr14	81397394	81397694
chr14	83936628	83937173
chr14	85903467	85903873
chr14	87262705	87263005
chr14	89461900	89462470
chr14	90388587	90389157
chr14	90634707	90635007
chr14	96655549	96655849
chr14	102487026	102487326
chr14	102495054	102495354
chr14	102516974	102517274
chr14	102687541	102687841
chr14	102746786	102747356
chr14	102966786	102967086
chr19	342656	342956
chr19	4425494	4425794
chr19	4694611	4694911
chr19	10995013	10995410
chr19	14097323	14097623
chr19	28463237	28463537
chr19	30910851	30911151
chr19	30938336	30938636
chr19	32166158	32166458
chr19	35451303	35451603
chr19	49428556	49428856
chr19	50401067	50401367
chr19	58098891	58099461
chr18	5527620	5527920
chr18	8084168	8084468
chr18	8961213	8961513
chr18	21441990	21442290
chr18	22843013	22843313
chr18	23889340	23889640
chr18	37951581	37951881
chr18	38447274	38447574
chr18	42507084	42507384
chr18	48596970	48597270
chr18	49762710	49763010
chr18	52455049	52455349
chr18	53585748	53586048
chr18	54183962	54184262
chr18	55566118	55566418
chr18	56822513	56822813
chr18	57541329	57541844
chr18	67105437	67105738
chr18	74063873	74064173
chr22	18401486	18401786
chr22	19053950	19054250
chr22	27441010	27441580
chr22	27744558	27744979
chr22	30624752	30625052
chr22	34237583	34237883
chr22	36180073	36180373
chr22	39581556	39581856
chr22	43047195	43047495
chr22	43259507	43259807
chr22	45998580	45998880
chr22	48231430	48231730
chr20	1699790	1700090
chr20	2812788	2813088
chr20	4290771	4291071
chr20	4487793	4488346
chr20	7725162	7725462
chr20	10562424	10562724
chr20	11790892	11791192
chr20	12091474	12091774
chr20	12094003	12094573
chr20	12152993	12153293
chr20	12909802	12910102
chr20	18508475	18508775
chr20	19441151	19441451
chr20	34704861	34705431
chr20	39118438	39119005
chr20	46175042	46175342
chr20	46420999	46421299
chr20	49744876	49745176
chr20	50884638	50884938
chr20	51071340	51071640
chr20	51100782	51101592
chr20	51475701	51476001
chr20	55363369	55363669
chr20	56477668	56477968
chr20	56532276	56532846
chr20	57393685	57393985
chr20	58818348	58818648
chr20	59270416	59270716
chr20	59702694	59702994
chr20	59962707	59963007
chr20	60011289	60012129
chr20	60096121	60096421
chr20	60131108	60131678
chr20	60306948	60307248
chr21	29987619	29987919
chr21	30716007	30716307
chr21	34383868	34384168
chr21	36947538	36947838
chr21	37009750	37010139
chr21	37030717	37031017
chr21	42839146	42839446
chr21	46301091	46301661
chr7	9528193	9528493
chr7	13840671	13840971
chr7	17130290	17130590
chr7	19681405	19681705
chr7	20263212	20263512
chr7	25048788	25049358
chr7	27957385	27957685
chr7	30130949	30131249
chr7	34513333	34513633
chr7	34712116	34712416
chr7	34787863	34788433
chr7	36698173	36699013
chr7	38713392	38713692
chr7	43507182	43507482
chr7	46186026	46186326
chr7	47541039	47541339
chr7	67402814	67403114
chr7	68012100	68012400
chr7	68051002	68051302
chr7	68156494	68157334
chr7	68264623	68264923
chr7	68357247	68357547
chr7	68428486	68428786
chr7	68678884	68679274
chr7	70241823	70242123
chr7	78447699	78448156
chr7	81812996	81813296
chr7	92224555	92224855
chr7	99216507	99216807
chr7	103864903	103865203
chr7	105616185	105616485
chr7	112837270	112837779
chr7	116923511	116923811
chr7	124099134	124099434
chr7	127777402	127777702
chr7	127804188	127805028
chr7	129847453	129847895
chr7	131287462	131287762
chr7	131934444	131934744
chr7	132095068	132095368
chr7	132115511	132115811
chr7	132335294	132335805
chr7	141396924	141397443
chr7	143155268	143155568
chr7	156839635	156839935
chr6	3139623	3140158
chr6	5905933	5906233
chr6	6851296	6851803
chr6	9537428	9537728
chr6	12709235	12709805
chr6	14217094	14217394
chr6	15349661	15349961
chr6	15429345	15429645
chr6	15872409	15872709
chr6	17710449	17710749
chr6	19301834	19302134
chr6	30856290	30856590
chr6	33660643	33660943
chr6	34880559	34880859
chr6	35353401	35353701
chr6	35382920	35383220
chr6	36906455	36906755
chr6	38427895	38428465
chr6	38477654	38477954
chr6	40929897	40930467
chr6	44788176	44788476
chr6	50054994	50055294
chr6	57128154	57128454
chr6	73174931	73175231
chr6	74783205	74784045
chr6	75646613	75646913
chr6	84629951	84630251
chr6	85487779	85488079
chr6	88414878	88415178
chr6	102114111	102114666
chr6	102254128	102254428
chr6	118863909	118864209
chr6	123013416	123013716
chr6	131100065	131100635
chr6	140757555	140757855
chr6	146070731	146071290
chr6	158797551	158797851
chr6	161678736	161679036
chr6	161859999	161860554
chr6	164668329	164668629
chr6	165468732	165469032
chr6	166975357	166975657
chr6	168433165	168433465
chr5	379575	379875
chr5	5018453	5018753
chr5	9265448	9265748
chr5	9437766	9438066
chr5	9479506	9479806
chr5	9851539	9851839
chr5	9888846	9889146
chr5	10831447	10832017
chr5	10856971	10857271
chr5	13566759	13567059
chr5	13567839	13568409
chr5	13591830	13592130
chr5	13601323	13601623
chr5	13633019	13633319
chr5	24804368	24804668
chr5	33401709	33402009
chr5	33736575	33736875
chr5	33832628	33832928
chr5	35031449	35031749
chr5	35047079	35047379
chr5	38652019	38652319
chr5	40539743	40540043
chr5	56743619	56743919
chr5	58813972	58814542
chr5	61378322	61378622
chr5	65056672	65057120
chr5	71766827	71767127
chr5	73338940	73339240
chr5	81456982	81457282
chr5	88880141	88880441
chr5	95047957	95048527
chr5	107167908	107168208
chr5	107479228	107479528
chr5	109713700	109714270
chr5	110725194	110725494
chr5	111083868	111084168
chr5	114701810	114702380
chr5	119629370	119629670
chr5	141037545	141037845
chr5	146556967	146557267
chr5	148606727	148607027
chr5	149658340	149658910
chr5	149757586	149758156
chr5	154007248	154007548
chr5	155253768	155254068
chr5	156707891	156708191
chr5	159769837	159770137
chr5	169170098	169170398
chr5	169215271	169215571
chr5	169547758	169548058
chr4	123977	124277
chr4	206277	206577
chr4	1844599	1844899
chr4	3072948	3073248
chr4	3404602	3404902
chr4	7024017	7024587
chr4	7609295	7609595
chr4	13128304	13128726
chr4	15696846	15697375
chr4	17238255	17238555
chr4	20534675	20534975
chr4	25940630	25940930
chr4	38310642	38310942
chr4	54213268	54213568
chr4	72132197	72132497
chr4	72200275	72200575
chr4	72243383	72243683
chr4	72872234	72872762
chr4	78270864	78271164
chr4	81176507	81176807
chr4	96102636	96102936
chr4	100316762	100317062
chr4	108918024	108918324
chr4	111903705	111904005
chr4	114460531	114460831
chr4	134786753	134787188
chr4	139553992	139554292
chr4	139572124	139572424
chr4	140688415	140688715
chr4	142271371	142271671
chr4	143438018	143438318
chr4	146052226	146052526
chr4	147466192	147466492
chr4	150067100	150067400
chr4	151165765	151166065
chr4	153231325	153231625
chr4	172801476	172801776
chr4	173055652	173055952
chr4	178517123	178517423
chr4	181749665	181749965
chr4	184271829	184272129
chr4	187514032	187514332
chr4	189028941	189029241
chr4	189635765	189636605
chr3	5336209	5336509
chr3	7724556	7724856
chr3	10263866	10264167
chr3	16247191	16247491
chr3	23918712	23919012
chr3	27799521	27799821
chr3	33705594	33706148
chr3	36404365	36404665
chr3	36486364	36486664
chr3	36567006	36567306
chr3	37366227	37366527
chr3	43826992	43827292
chr3	43908076	43908640
chr3	44867026	44867326
chr3	45209210	45209510
chr3	50087923	50088223
chr3	55738637	55738937
chr3	61437986	61438556
chr3	62095161	62095718
chr3	72235288	72235588
chr3	72640558	72641128
chr3	74743043	74743343
chr3	82745456	82745756
chr3	87459318	87459618
chr3	97554690	97554990
chr3	99192133	99192433
chr3	100496208	100496508
chr3	101669403	101669703
chr3	119456708	119457008
chr3	122212308	122212608
chr3	123532599	123532899
chr3	123928216	123928516
chr3	124858860	124859160
chr3	126754537	126754837
chr3	131349775	131350075
chr3	131421153	131421453
chr3	133020065	133020365
chr3	134565944	134566244
chr3	135275046	135275346
chr3	138413229	138413529
chr3	148441276	148441576
chr3	154513363	154513663
chr3	158795632	158795932
chr3	160191926	160192226
chr3	178218438	178218738
chr3	178495473	178495773
chr3	183088516	183089086
chr3	188038630	188038930
chr3	193808942	193809242
chr3	194070801	194071349
chr2	1679348	1679888
chr2	2221791	2222237
chr2	6326499	6326799
chr2	7679784	7680084
chr2	12647424	12647724
chr2	14656990	14657290
chr2	14664116	14664665
chr2	15500227	15500527
chr2	18258952	18259252
chr2	18301281	18301581
chr2	29682763	29683063
chr2	31663560	31664130
chr2	31669713	31670013
chr2	34330188	34330488
chr2	40431540	40431840
chr2	46322973	46323273
chr2	46496161	46496461
chr2	55818149	55818449
chr2	58335141	58335441
chr2	69052151	69052451
chr2	71007207	71007777
chr2	72132290	72132590
chr2	72339541	72339841
chr2	74083336	74083636
chr2	75687197	75687497
chr2	79944359	79944929
chr2	79950867	79951167
chr2	80313823	80314123
chr2	80329008	80329578
chr2	80619700	80620000
chr2	83065108	83065408
chr2	83234212	83234512
chr2	83282380	83282950
chr2	83309077	83309377
chr2	83330953	83331253
chr2	83423455	83423755
chr2	106406550	106407111
chr2	113472822	113473223
chr2	113992847	113993147
chr2	129230976	129231276
chr2	130687309	130687609
chr2	133380848	133381387
chr2	134476341	134476641
chr2	135156042	135156342
chr2	141212416	141212716
chr2	141651241	141651541
chr2	141813225	141813525
chr2	142099174	142099474
chr2	142943490	142943999
chr2	144658855	144659155
chr2	144895739	144896039
chr2	150267347	150267917
chr2	153203814	153204114
chr2	153399458	153399758
chr2	160082725	160083025
chr2	160748610	160748910
chr2	165245151	165245451
chr2	171705056	171705356
chr2	178854385	178854685
chr2	181187628	181187928
chr2	194802865	194803165
chr2	201245487	201246057
chr2	201479958	201480362
chr2	202696403	202696703
chr2	204302390	204302690
chr2	217721831	217722131
chr2	221052819	221053119
chr2	221962154	221962454
chr2	222342390	222342690
chr2	227474044	227474344
chr2	227628133	227628433
chr2	227776616	227776916
chr2	235858381	235858681
chr2	236514658	236514958
chr2	238406272	238406572
chr2	239285475	239286045
chr2	240365898	240366198
chr2	240552654	240552954
chr1	2101795	2102095
chr1	3470055	3470355
chr1	10978712	10979012
chr1	16490574	16490874
chr1	20385115	20385415
chr1	21565004	21565304
chr1	23158700	23159000
chr1	24349360	24349660
chr1	27151736	27152036
chr1	27618815	27619115
chr1	30851866	30852166
chr1	30984789	30985359
chr1	32297279	32297778
chr1	32309075	32309645
chr1	35272056	35272356
chr1	36719094	36719535
chr1	38917119	38917419
chr1	41169064	41169364
chr1	49526627	49526927
chr1	56420975	56421275
chr1	56522254	56522554
chr1	56545967	56546267
chr1	56546692	56546992
chr1	57934493	57934793
chr1	59491383	59491683
chr1	64153876	64154176
chr1	64708639	64708939
chr1	71245299	71245599
chr1	74265963	74266481
chr1	74312096	74312396
chr1	79664638	79664938
chr1	80365546	80365846
chr1	84257526	84257826
chr1	86952689	86952989
chr1	87113827	87114365
chr1	95138690	95138990
chr1	101640377	101640677
chr1	112128310	112128610
chr1	112879648	112879948
chr1	118381670	118381970
chr1	120587277	120587577
chr1	155621060	155621630
chr1	158037430	158037730
chr1	159399028	159399585
chr1	160141273	160141573
chr1	165823489	165823789
chr1	167831957	167832257
chr1	168270732	168271297
chr1	168438985	168439285
chr1	168473264	168473564
chr1	168475796	168476096
chr1	170514554	170514854
chr1	172530206	172530506
chr1	172924713	172925013
chr1	173236279	173236579
chr1	174788165	174788465
chr1	177769900	177770200
chr1	182155545	182155845
chr1	182186143	182186443
chr1	184090995	184091295
chr1	184229638	184229938
chr1	193291384	193291684
chr1	195633001	195633301
chr1	196150390	196150690
chr1	196435774	196436074
chr1	204941183	204941483
chr1	205173675	205173975
chr1	206529572	206530062
chr1	206570768	206571290
chr1	206965050	206965350
chr1	208405153	208405554
chr1	209253883	209254183
chr1	222423665	222423965
chr1	223363606	223363906
chr1	225612347	225612647
chr1	229160380	229160680
chr1	230595219	230595519
chr1	230645556	230645856
chr1	232064939	232065509
chr1	233679293	233679863
chr1	234944302	234944602
chr1	234985047	234985534
chr1	236106760	236107060
chr9	15220985	15221555
chr9	38171407	38171707
chr9	77723603	77723903
chr9	80367498	80367798
chr9	81148388	81148688
chr9	81628789	81629089
chr9	84029607	84029907
chr9	84071256	84071556
chr9	84436425	84436725
chr9	85835587	85835887
chr9	86018768	86019068
chr9	86047068	86047368
chr9	89381886	89382186
chr9	89737971	89738271
chr9	91431236	91431536
chr9	95372967	95373267
chr9	101420359	101420659
chr9	104138500	104138800
chr9	111273465	111274181
chr9	112737974	112738274
chr9	114118878	114119448
chr9	117126351	117126651
chr9	117414983	117415283
chr9	119050922	119051222
chr9	121291526	121291826
chr9	124001381	124001681
chr9	127337249	127337549
chr9	130106589	130106889
chr9	130899500	130899800
chr9	134285263	134285563
chr9	134875602	134875902
chr9	135485169	135485739
chr8	18951674	18951974
chr8	23154597	23154897
chr8	26486149	26486449
chr8	29661706	29662006
chr8	31612443	31612743
chr8	35344474	35344774
chr8	35829261	35829561
chr8	37045677	37045977
chr8	39957268	39957568
chr8	51997303	51997603
chr8	52307389	52307689
chr8	52308869	52309169
chr8	57594610	57594910
chr8	58368493	58368793
chr8	61368043	61368343
chr8	69155802	69156102
chr8	77419312	77419612
chr8	79844558	79844858
chr8	82276650	82276950
chr8	92330901	92331201
chr8	93163630	93163930
chr8	93502931	93503231
chr8	94997865	94998435
chr8	97918278	97918578
chr8	102016046	102016346
chr8	102401261	102401561
chr8	105290747	105291047
chr8	105766739	105767039
chr8	121609810	121610110
chr8	125292423	125292723
chr8	126565827	126566127
chr8	127951895	127952195
chr8	129863664	129863964
chr8	131156855	131157155
chr8	131586071	131586371
chr8	131892618	131892918
chr8	133333778	133334078
chr8	134686866	134687436
chr8	135793141	135793441
chr8	140382486	140382786
chr8	142141037	142141579
chr8	143781216	143781516

## Sheet: humanDHSloss
# HG19 coordinates
chrom	start	stop
chrX	34734460	34734760
chrX	148738111	148738411
chr13	28899222	28899522
chr13	49969537	49969837
chr13	98410132	98410432
chr13	111245022	111245322
chr13	111538453	111538753
chr13	111713866	111714166
chr12	3261118	3261418
chr12	13079343	13079643
chr12	13101126	13101426
chr12	19522771	19523071
chr12	20806764	20807064
chr12	26998683	26999253
chr12	50944370	50944670
chr12	51355618	51355918
chr12	54519473	54519773
chr12	66759839	66760139
chr12	93842506	93842806
chr12	93860956	93861256
chr12	106300436	106300736
chr12	117562990	117563290
chr12	123930683	123930983
chr11	8085004	8085304
chr11	10416071	10416371
chr11	18634066	18634366
chr11	20210613	20210913
chr11	32421897	32422197
chr11	34421163	34421463
chr11	36091449	36091749
chr11	67325984	67326284
chr11	70090937	70091237
chr11	85896545	85896845
chr11	121620526	121620826
chr11	125040468	125040768
chr11	130011917	130012217
chr11	130319933	130320233
chr10	5587758	5588328
chr10	12460018	12460318
chr10	12951865	12952165
chr10	29970270	29970570
chr10	31154426	31154726
chr10	47170868	47171978
chr10	52444188	52444488
chr10	52444998	52445568
chr10	60533117	60533417
chr10	61966502	61967072
chr10	62060296	62060596
chr10	81212000	81212300
chr10	85687789	85688089
chr10	90813386	90813686
chr10	92904772	92905072
chr10	97147513	97147813
chr10	104574157	104574457
chr10	111701491	111701791
chr10	114929956	114930256
chr10	118537634	118537934
chr10	119354384	119354684
chr10	119808522	119808822
chr10	123769870	123770170
chr10	129349201	129349501
chr17	2157413	2157713
chr17	15244907	15245207
chr17	20148083	20148383
chr17	34110540	34110840
chr17	43107015	43107315
chr17	45786397	45786697
chr17	54242812	54243112
chr17	55180641	55180941
chr17	59363657	59363957
chr17	70826494	70826794
chr17	72235210	72235510
chr17	73464335	73464635
chr17	76895415	76895985
chr17	81047499	81048069
chr16	9222508	9222808
chr16	29848156	29848456
chr16	74971204	74971504
chr16	78441164	78441464
chr16	79204807	79205107
chr16	79674442	79674742
chr16	84977760	84978330
chr16	86668781	86669081
chr16	87878089	87878389
chr16	88010188	88010488
chr16	88268366	88268666
chr15	40580353	40580653
chr15	45383493	45383793
chr15	63311010	63311310
chr15	63753422	63753722
chr15	80476383	80476683
chr14	22568586	22568886
chr14	39703376	39703676
chr14	50775027	50775327
chr14	51897510	51897810
chr14	64364468	64364768
chr14	75078566	75078866
chr19	6663546	6663846
chr19	19258587	19259147
chr19	49277668	49278188
chr19	49412116	49412416
chr18	20986247	20986547
chr18	46195240	46195540
chr18	47109072	47109372
chr18	57575998	57576568
chr22	26057019	26057319
chr22	27179843	27180143
chr22	34055486	34055786
chr22	38964130	38964430
chr22	43404784	43405084
chr20	22698029	22698329
chr20	35899406	35899706
chr20	56835152	56835452
chr20	57098094	57098394
chr20	57409014	57409314
chr21	30603180	30603480
chr21	35501390	35501690
chr21	36689196	36689496
chr21	40219644	40219944
chr21	40395224	40395524
chr7	56771	57071
chr7	129660	129960
chr7	6055921	6056221
chr7	22629441	22629741
chr7	28513627	28513927
chr7	65969921	65970221
chr7	76855757	76856057
chr7	91973172	91973472
chr7	104994092	104994662
chr7	141062838	141063138
chr7	151255971	151256271
chr6	11969259	11969559
chr6	12132682	12132982
chr6	18016884	18017184
chr6	26432103	26432403
chr6	43449321	43449621
chr6	53109525	53109825
chr6	107034062	107034362
chr6	109081656	109082226
chr6	143535327	143535627
chr6	160228138	160228438
chr5	4585084	4585384
chr5	15267027	15267327
chr5	31300148	31300448
chr5	55615371	55615671
chr5	73760723	73761023
chr5	105433071	105433371
chr5	110062730	110063030
chr5	122731134	122731434
chr5	124861089	124861389
chr5	131293809	131294109
chr5	131651469	131651769
chr5	133431597	133431897
chr5	147603708	147604008
chr5	150601126	150601426
chr5	154163509	154163809
chr5	156962263	156962563
chr5	157973720	157974020
chr5	159631897	159632197
chr5	170790890	170791190
chr5	170872960	170873260
chr5	172175302	172175872
chr5	176311555	176311855
chr4	37646531	37646831
chr4	40942294	40942594
chr4	76750074	76750374
chr4	87971759	87972059
chr4	92747345	92747645
chr4	141188209	141188509
chr4	166589788	166590088
chr4	184097095	184097395
chr4	186268313	186268613
chr3	12447085	12447385
chr3	13505125	13505965
chr3	13891877	13892177
chr3	15527571	15527871
chr3	39245903	39246203
chr3	48198932	48199232
chr3	48475289	48475589
chr3	53416335	53416635
chr3	105652801	105653101
chr3	106201313	106201613
chr3	107725094	107725394
chr3	107779051	107779351
chr3	123430971	123431271
chr3	127797149	127797449
chr3	133127222	133127522
chr3	142543115	142543415
chr3	148570432	148570732
chr3	156795438	156795738
chr3	157161630	157161930
chr3	182638477	182638777
chr3	182747233	182747533
chr3	183723824	183724124
chr3	187770066	187770366
chr2	8261300	8261600
chr2	11059188	11059488
chr2	22162912	22163212
chr2	23232495	23232795
chr2	23264972	23265812
chr2	23358611	23358911
chr2	25390365	25390665
chr2	28862613	28862913
chr2	39727812	39728112
chr2	43186450	43186750
chr2	46049173	46049473
chr2	47077031	47077331
chr2	65981298	65981598
chr2	66023272	66023842
chr2	69343541	69343841
chr2	75204567	75204867
chr2	85995902	85996202
chr2	100128754	100129054
chr2	109270650	109271760
chr2	128576903	128577203
chr2	134743966	134744266
chr2	161231480	161231780
chr2	161972541	161972841
chr2	169374346	169374646
chr2	190522779	190523079
chr2	197144303	197144603
chr2	201646961	201647261
chr2	219947361	219947661
chr2	226505910	226506210
chr2	229788345	229788645
chr2	237243124	237243424
chr2	239365542	239366112
chr1	6306077	6306377
chr1	15314623	15315180
chr1	16026892	16027192
chr1	19219772	19220072
chr1	23058598	23058898
chr1	23915270	23915570
chr1	26481143	26481443
chr1	93499447	93499747
chr1	109631744	109632314
chr1	116248394	116248694
chr1	116249251	116249551
chr1	152359490	152359790
chr1	155349037	155349337
chr1	155423850	155424150
chr1	167851112	167851412
chr1	179880182	179880482
chr1	185030979	185031279
chr1	200865858	200866158
chr1	203619456	203619756
chr1	205035238	205035538
chr1	206088189	206088489
chr1	209559487	209559892
chr1	211803467	211803767
chr1	218885747	218886047
chr1	241392582	241392882
chr1	241439812	241440112
chr9	439418	439718
chr9	2816747	2817047
chr9	14270634	14271204
chr9	17040733	17041033
chr9	29332727	29333027
chr9	31140383	31140683
chr9	92177427	92177727
chr9	92827346	92827646
chr9	92862292	92862592
chr9	97083571	97083871
chr9	107685630	107685930
chr9	112295018	112295318
chr9	117907213	117907513
chr9	129797661	129797961
chr9	137454308	137454608
chr8	16934459	16934759
chr8	20031778	20032078
chr8	20414768	20415068
chr8	22029532	22029832
chr8	25099925	25100225
chr8	25105978	25106278
chr8	25846629	25846929
chr8	26098705	26099005
chr8	27441067	27441367
chr8	27797647	27797947
chr8	38764041	38764341
chr8	38917145	38917445
chr8	66934347	66934917
chr8	103794177	103794477
chr8	110328393	110328694
chr8	121165789	121166089
chr8	125837322	125837622
chr8	127857534	127857834

## Sheet: chimpanzeeDHSgain
# HG19 coordinates
chrom	start	stop
chrX	71175535	71175835
chrX	107382638	107382938
chrX	127290303	127290873
chrX	134103790	134104360
chrX	142129436	142129736
chr13	30097933	30098233
chr13	49830964	49831264
chr13	50038272	50038572
chr13	60052474	60052774
chr13	61036064	61036364
chr13	64395979	64396279
chr13	75444996	75445296
chr13	93397366	93397666
chr13	98075708	98076008
chr13	98952390	98952690
chr13	110282637	110282937
chr13	113390198	113390498
chr13	113718473	113718773
chr12	151786	152248
chr12	157205	158315
chr12	160920	161490
chr12	162000	162300
chr12	2269098	2269398
chr12	3242626	3242926
chr12	3380412	3380712
chr12	3598212	3598512
chr12	13074305	13074605
chr12	13075287	13075587
chr12	24783391	24783691
chr12	29204264	29204564
chr12	34367281	34367581
chr12	39884745	39885045
chr12	41668598	41668898
chr12	42338213	42338513
chr12	44936926	44937496
chr12	51355348	51355648
chr12	59652799	59653099
chr12	66393600	66393900
chr12	77284626	77284926
chr12	80731682	80731982
chr12	81951678	81951978
chr12	82282223	82282523
chr12	82392732	82393032
chr12	91671899	91672199
chr12	96281156	96281456
chr12	98744203	98744503
chr12	108090470	108090770
chr12	109878088	109878388
chr12	114312927	114313497
chr12	132099836	132100136
chr12	132499364	132499934
chr11	460788	461088
chr11	9550819	9551119
chr11	13274487	13274787
chr11	15245416	15245716
chr11	19475555	19475855
chr11	33496274	33496574
chr11	34302683	34302983
chr11	50257431	50257731
chr11	63214845	63215145
chr11	72090145	72090445
chr11	77621985	77622285
chr11	77625145	77625445
chr11	77654409	77654709
chr11	77879650	77879950
chr11	88147680	88147980
chr11	94407254	94407554
chr11	100274694	100274994
chr11	100835135	100835435
chr11	110968075	110968375
chr11	114139384	114139684
chr11	118848983	118849553
chr11	122568581	122568881
chr11	123186583	123186883
chr11	126272816	126273116
chr11	126737327	126737627
chr11	130283841	130284141
chr10	3714559	3714859
chr10	5560220	5560520
chr10	11101092	11101392
chr10	11446930	11447230
chr10	12621907	12622207
chr10	12830520	12830820
chr10	14302214	14302784
chr10	16941567	16942137
chr10	30517619	30517919
chr10	31204219	31204519
chr10	31267778	31268216
chr10	34427021	34427321
chr10	44759602	44759902
chr10	52442118	52442418
chr10	53878463	53878763
chr10	58109854	58110154
chr10	58209666	58209966
chr10	60481604	60481904
chr10	71165876	71166176
chr10	73527590	73527890
chr10	73589002	73589302
chr10	89087656	89088226
chr10	89373377	89373677
chr10	93424131	93424431
chr10	105398889	105399189
chr10	112490345	112490645
chr10	116245412	116245712
chr10	121154845	121155145
chr10	126421803	126422103
chr10	128375986	128376286
chr10	130894439	130894739
chr10	130959354	130959654
chr10	133815064	133815364
chr10	134447623	134448193
chr17	606643	606943
chr17	4084017	4084548
chr17	4784962	4785262
chr17	13442206	13442776
chr17	13930571	13930871
chr17	19122439	19123279
chr17	20241084	20241654
chr17	20242434	20243274
chr17	20254913	20255753
chr17	20482906	20483206
chr17	25676820	25677120
chr17	27216939	27217239
chr17	28590887	28591187
chr17	30348200	30349040
chr17	31399773	31400073
chr17	31716819	31717119
chr17	31821308	31821608
chr17	34948940	34949240
chr17	38984276	38984576
chr17	39909802	39910102
chr17	41025514	41025814
chr17	43325552	43325852
chr17	45394499	45394799
chr17	45397419	45397719
chr17	46043413	46043713
chr17	46564669	46564969
chr17	48520869	48521169
chr17	48895325	48895625
chr17	54197366	54197666
chr17	55698459	55698759
chr17	61454323	61454623
chr17	64561299	64561599
chr17	64640590	64640890
chr17	74035354	74035924
chr17	77200425	77200725
chr17	77899568	77899868
chr17	78793443	78793743
chr17	79442119	79442419
chr17	80138881	80139451
chr16	4002897	4003197
chr16	10665109	10665409
chr16	11195884	11196184
chr16	11640346	11640646
chr16	15184669	15185239
chr16	15187664	15187964
chr16	15712223	15712523
chr16	15948719	15949019
chr16	19706251	19706551
chr16	19827278	19827578
chr16	22289861	22290161
chr16	22349520	22349820
chr16	22366242	22366542
chr16	22592711	22593011
chr16	25558091	25558391
chr16	27173812	27174112
chr16	27238880	27239180
chr16	28394858	28395158
chr16	50649782	50650082
chr16	55827118	55827418
chr16	57337990	57338290
chr16	66610184	66610620
chr16	67040259	67040559
chr16	67431272	67431572
chr16	68036878	68037178
chr16	68837029	68837329
chr16	70787069	70787369
chr16	71677065	71677365
chr16	74489913	74490213
chr16	75082566	75082866
chr16	75648556	75648856
chr16	78850793	78851093
chr16	79101555	79101855
chr16	81542030	81542330
chr16	82907690	82907990
chr16	84977220	84977520
chr16	85123852	85124152
chr16	86259744	86260044
chr16	87738461	87738761
chr16	88121642	88121942
chr16	88540453	88540753
chr15	40748435	40748735
chr15	42212379	42214299
chr15	42215889	42216459
chr15	47350085	47350385
chr15	49517735	49518035
chr15	52643860	52644160
chr15	52729300	52729600
chr15	58751571	58752141
chr15	59886719	59887019
chr15	59992755	59993055
chr15	62649640	62649940
chr15	69607382	69607682
chr15	76462074	76462644
chr15	77399586	77399886
chr15	78283581	78284151
chr15	78572644	78573214
chr15	85925634	85925934
chr15	85985137	85985437
chr15	86024239	86025349
chr15	86026052	86026352
chr15	86028957	86029257
chr15	87420323	87420623
chr15	87421943	87422243
chr15	88616403	88616913
chr15	90408369	90408669
chr15	91167907	91168207
chr15	92908337	92908637
chr15	95453879	95454179
chr15	95959836	95960136
chr15	98047219	98047789
chr15	98924773	98925073
chr15	102287011	102287311
chr15	102417708	102418278
chr14	22649756	22650056
chr14	22652198	22652498
chr14	25465637	25466144
chr14	52505594	52506164
chr14	53771972	53772272
chr14	56636891	56637191
chr14	67511923	67512223
chr14	74458167	74458633
chr14	85859776	85860076
chr14	87730600	87730900
chr14	89815176	89815476
chr14	96701129	96701429
chr14	103968219	103968770
chr14	104428161	104428461
chr19	722470	722770
chr19	1074909	1075209
chr19	1977098	1977668
chr19	5739059	5739359
chr19	7019126	7019966
chr19	15511753	15512053
chr19	38525065	38525365
chr19	42586230	42586530
chr19	44963170	44964010
chr19	47390759	47391059
chr19	52452264	52452564
chr19	56001196	56001496
chr18	621078	621630
chr18	9965957	9966257
chr18	10197250	10197550
chr18	12005851	12006151
chr18	39829200	39829500
chr18	39891520	39891820
chr18	39910272	39910572
chr18	46800744	46801044
chr18	52369959	52370259
chr18	56719017	56719317
chr18	59255628	59255928
chr18	60811997	60812297
chr18	66731883	66732183
chr18	73487121	73487421
chr18	73768500	73768800
chr22	21114862	21115162
chr22	24786645	24786945
chr22	25412212	25412512
chr22	32043381	32043681
chr22	33025582	33025882
chr22	33940916	33941216
chr22	35300508	35300808
chr22	38060786	38061086
chr22	40427933	40428233
chr22	43027435	43027735
chr22	44869151	44869451
chr22	45118641	45118941
chr22	47289440	47289740
chr22	47571262	47571562
chr22	48851628	48851928
chr22	49020776	49021346
chr20	76885	77185
chr20	458891	459191
chr20	3256708	3257008
chr20	8270213	8270513
chr20	10309472	10309772
chr20	10400150	10400622
chr20	23245868	23246438
chr20	34535875	34536175
chr20	36940900	36941200
chr20	42346334	42346634
chr20	56382553	56382853
chr20	57179311	57179611
chr21	35099342	35099642
chr21	39810403	39810703
chr21	44181446	44181746
chr21	45750515	45750815
chr21	47816730	47817300
chr21	47929573	47930143
chr7	40738	41308
chr7	5531093	5531393
chr7	18003191	18003491
chr7	18574021	18574321
chr7	25663799	25664099
chr7	30748580	30749150
chr7	37257429	37257729
chr7	37415966	37416266
chr7	39238568	39238868
chr7	39325005	39325305
chr7	42905771	42906341
chr7	46712526	46712826
chr7	72174929	72175229
chr7	79150076	79150376
chr7	80693172	80693472
chr7	91055539	91055839
chr7	101903943	101904513
chr7	104836960	104837260
chr7	106804460	106804760
chr7	116437588	116437888
chr7	117222127	117222427
chr7	121087689	121087989
chr7	127661686	127661986
chr7	128696060	128696360
chr7	131054226	131054526
chr7	132474272	132474572
chr7	148817804	148818186
chr7	151541538	151541838
chr7	158768611	158768911
chr6	4583301	4583601
chr6	7622090	7622390
chr6	7922108	7922408
chr6	13666903	13667473
chr6	13754978	13755278
chr6	17130961	17131531
chr6	17911964	17912264
chr6	28058914	28059214
chr6	35387164	35387464
chr6	38463467	38463767
chr6	42244068	42244368
chr6	52274295	52274595
chr6	53054237	53054537
chr6	80147857	80148157
chr6	93472888	93473188
chr6	96683902	96684202
chr6	107978928	107979228
chr6	108085233	108085533
chr6	117246378	117246678
chr6	119630056	119630356
chr6	131041219	131041519
chr6	132641081	132641568
chr6	136122789	136123089
chr6	138742958	138743258
chr6	144123821	144124121
chr6	148295468	148295768
chr6	150575928	150576228
chr6	151366018	151366318
chr6	151757484	151757784
chr6	155354646	155354946
chr6	157775987	157776287
chr6	161646688	161647258
chr6	166956119	166956419
chr6	167022041	167022341
chr5	9982255	9982555
chr5	13976389	13976689
chr5	14908298	14908598
chr5	20028683	20028983
chr5	31021417	31021717
chr5	32249465	32249765
chr5	32563107	32563407
chr5	32616537	32616837
chr5	66402964	66403264
chr5	76082987	76083287
chr5	91745029	91745329
chr5	93730062	93730362
chr5	95177605	95177905
chr5	121597972	121598272
chr5	122996170	122996470
chr5	124368012	124368312
chr5	126886890	126887190
chr5	138864547	138864847
chr5	141779467	141779767
chr5	143664607	143664907
chr5	146614157	146614457
chr5	148200340	148200864
chr5	149146813	149147113
chr5	150403208	150403508
chr5	156060957	156061527
chr5	163641658	163641958
chr5	171571357	171571657
chr5	172400404	172400704
chr5	179868450	179868750
chr5	179894109	179894409
chr4	549354	549654
chr4	3117538	3118108
chr4	7394886	7395186
chr4	7719989	7720289
chr4	20860932	20861232
chr4	20892350	20892650
chr4	22459718	22460018
chr4	23374733	23375033
chr4	25508598	25509051
chr4	25613579	25613879
chr4	38171223	38171523
chr4	38286184	38286484
chr4	42493004	42493304
chr4	42973905	42974205
chr4	48249247	48249547
chr4	48413688	48413988
chr4	53116290	53116590
chr4	55884581	55884881
chr4	61103637	61103937
chr4	79236250	79236820
chr4	89627367	89627667
chr4	91296167	91296737
chr4	92879829	92880129
chr4	92882615	92882915
chr4	103908586	103908886
chr4	115673900	115674200
chr4	132745262	132745562
chr4	132746493	132746793
chr4	132756722	132757292
chr4	132889852	132890783
chr4	132892681	132893521
chr4	138004628	138004928
chr4	144327756	144328056
chr4	145370888	145371188
chr4	148319791	148320091
chr4	155832356	155832656
chr4	163970969	163971269
chr4	166315620	166315920
chr4	185484324	185484624
chr3	306428	306728
chr3	494684	494984
chr3	4617032	4617332
chr3	4868114	4868414
chr3	11192044	11192344
chr3	13504315	13504615
chr3	14521835	14522135
chr3	14693864	14694164
chr3	16414623	16414923
chr3	18951260	18951560
chr3	21475561	21475861
chr3	22727052	22727352
chr3	31987230	31987530
chr3	32462237	32462537
chr3	40175020	40175320
chr3	40869800	40870100
chr3	45407889	45408189
chr3	58184108	58184408
chr3	69060152	69060452
chr3	70860331	70860631
chr3	72713816	72714116
chr3	75281251	75281551
chr3	78629880	78630180
chr3	79054418	79054718
chr3	83006182	83006482
chr3	98830071	98830371
chr3	99083685	99083985
chr3	101754043	101754343
chr3	102416580	102416880
chr3	104923482	104923782
chr3	106337262	106337562
chr3	111542058	111542358
chr3	111658854	111659154
chr3	113275308	113275608
chr3	122680150	122680450
chr3	130176134	130176434
chr3	140976729	140977029
chr3	142883808	142884108
chr3	148382354	148382654
chr3	150999517	151000087
chr3	155639597	155639897
chr3	155677968	155678268
chr3	163170762	163171062
chr3	171415715	171416246
chr3	187936187	187936487
chr3	189848575	189848875
chr3	190246694	190246994
chr3	191740282	191740582
chr3	195142327	195142627
chr2	598101	598401
chr2	1474317	1474617
chr2	7574504	7574804
chr2	7665788	7666088
chr2	8131829	8132129
chr2	9198138	9198438
chr2	9477386	9477686
chr2	9505464	9505764
chr2	9830543	9830843
chr2	10148663	10148963
chr2	22044506	22045025
chr2	22059943	22060513
chr2	22201121	22201421
chr2	29657678	29657978
chr2	45427150	45427450
chr2	46636249	46636549
chr2	54688611	54688911
chr2	55315455	55315755
chr2	60613645	60613945
chr2	61643056	61643356
chr2	64187935	64188505
chr2	65254841	65255141
chr2	65822901	65823201
chr2	73743434	73743734
chr2	75209663	75209963
chr2	86227614	86227914
chr2	88955826	88956126
chr2	102879285	102879585
chr2	102984241	102984541
chr2	105410360	105410660
chr2	106865027	106865327
chr2	107192520	107192820
chr2	109109829	109110224
chr2	109383086	109383926
chr2	113872656	113872956
chr2	119544445	119544745
chr2	127075462	127075762
chr2	127955406	127955706
chr2	128273614	128273914
chr2	128642775	128643075
chr2	131825206	131825506
chr2	139117089	139117609
chr2	150042755	150043055
chr2	168261321	168261793
chr2	173921569	173921869
chr2	180344571	180344871
chr2	182880419	182880845
chr2	191079271	191079571
chr2	194343077	194343377
chr2	197624017	197624317
chr2	197972359	197972659
chr2	202335614	202335914
chr2	205494291	205494591
chr2	208117994	208118294
chr2	209215171	209215713
chr2	217330457	217330757
chr2	219907084	219907652
chr2	224041957	224042257
chr2	224969478	224969778
chr2	225619272	225619572
chr2	227572340	227572640
chr2	229777305	229777605
chr2	234747871	234748171
chr2	235067422	235067990
chr2	235530029	235530329
chr2	235549606	235549906
chr2	235591023	235591323
chr2	236867385	236867685
chr2	236916724	236917024
chr2	237496208	237496508
chr2	237643929	237644229
chr2	237813252	237813552
chr1	6698205	6698505
chr1	9238110	9238680
chr1	11857886	11858186
chr1	12475358	12475658
chr1	15666794	15667094
chr1	20220760	20221060
chr1	20890218	20890518
chr1	34504413	34504983
chr1	39867341	39867641
chr1	48248260	48248560
chr1	48396143	48396443
chr1	57632851	57633151
chr1	59571573	59571873
chr1	60853797	60854097
chr1	67669148	67669448
chr1	76178122	76178422
chr1	93162865	93163165
chr1	103407841	103408141
chr1	104864781	104865081
chr1	109911875	109912445
chr1	109933866	109934166
chr1	110448193	110448493
chr1	110925670	110925970
chr1	112797629	112797929
chr1	113534486	113534786
chr1	113734083	113734383
chr1	117753463	117753763
chr1	120074720	120075020
chr1	120533763	120534063
chr1	120538893	120539193
chr1	120609750	120610050
chr1	145096153	145096453
chr1	151291496	151291796
chr1	154556150	154556720
chr1	157220973	157221273
chr1	158194903	158195203
chr1	165607076	165607376
chr1	167301680	167301980
chr1	167563751	167564192
chr1	170741879	170742179
chr1	172660198	172660498
chr1	174998449	174998749
chr1	180953651	180953951
chr1	184070173	184070473
chr1	184557825	184558296
chr1	204467534	204467834
chr1	206573498	206573798
chr1	206882304	206882604
chr1	233449097	233449507
chr1	241462466	241462766
chr1	241539232	241539532
chr1	243187221	243187521
chr1	244046953	244047253
chr1	247242274	247242574
chr9	672193	672493
chr9	676893	677193
chr9	751547	751847
chr9	801627	802197
chr9	2772674	2772974
chr9	5529879	5530179
chr9	13859886	13860186
chr9	14219839	14220139
chr9	18991703	18992003
chr9	29564669	29564969
chr9	33103775	33104075
chr9	36484112	36484412
chr9	38687437	38687737
chr9	80064678	80064978
chr9	83170892	83171192
chr9	83315989	83316289
chr9	91407317	91407617
chr9	92875173	92875473
chr9	93905384	93905946
chr9	94601364	94601664
chr9	96560904	96561412
chr9	97349293	97349593
chr9	97437442	97437742
chr9	97448485	97448785
chr9	101757719	101758019
chr9	104388241	104388541
chr9	108206372	108206672
chr9	111594235	111594535
chr9	115433307	115433607
chr9	136776227	136776527
chr9	138018458	138018758
chr9	138688070	138688370
chr9	138854292	138854592
chr9	140139422	140139722
chr8	380125	380425
chr8	14758583	14758883
chr8	15572695	15572995
chr8	15624943	15625410
chr8	16383652	16384492
chr8	16389963	16390263
chr8	16393149	16393449
chr8	16411850	16412150
chr8	16417507	16418077
chr8	16419890	16420190
chr8	16436250	16436550
chr8	16463274	16463574
chr8	16479489	16479789
chr8	26396702	26397002
chr8	27797377	27797677
chr8	30493585	30493885
chr8	33251006	33251576
chr8	37675840	37676140
chr8	38378118	38378418
chr8	39809309	39809609
chr8	40243368	40243668
chr8	57451429	57451729
chr8	76610184	76610484
chr8	79045346	79045646
chr8	80441707	80442007
chr8	86485297	86485597
chr8	100774351	100774651
chr8	117877014	117877419
chr8	118475015	118475315
chr8	123162594	123162894
chr8	123679008	123679308
chr8	125040808	125041108
chr8	125219886	125220186
chr8	128053875	128054175
chr8	128580589	128580889
chr8	134436494	134437064

## Sheet: chimpanzeeDHSloss
# HG19 coordinates
chrom	start	stop
chrX	13006969	13007269
chrX	119868811	119869111
chrX	152726418	152726718
chr13	25245930	25246230
chr13	27190180	27190722
chr13	36264670	36264970
chr13	67192776	67193076
chr13	72684012	72684312
chr13	94725471	94725771
chr13	111004065	111004365
chr13	111315170	111315470
chr12	6176857	6177157
chr12	19151980	19152280
chr12	54816939	54817239
chr12	64324746	64325046
chr12	93719548	93720088
chr12	94566891	94567191
chr12	105106440	105106740
chr12	115371403	115371703
chr12	120877443	120877743
chr12	132530973	132531543
chr11	15178818	15179118
chr11	28175297	28175597
chr11	33691763	33692063
chr11	46537610	46537910
chr11	47945756	47946056
chr11	65778653	65778953
chr11	73530016	73530316
chr11	92802535	92802835
chr11	118796490	118796790
chr11	130482464	130482764
chr11	131479163	131479463
chr11	132318609	132318909
chr10	13818880	13819180
chr10	20887413	20887983
chr10	28881784	28882084
chr10	29738011	29738311
chr10	31390074	31390374
chr10	33356016	33356316
chr10	63602983	63603283
chr10	101130589	101130889
chr10	106697251	106697551
chr10	112752993	112753293
chr10	120133213	120133783
chr17	1690827	1691127
chr17	4099009	4099309
chr17	19656257	19656827
chr17	55938361	55938661
chr17	60830054	60830502
chr17	75473398	75473698
chr16	14795761	14796061
chr16	17930763	17931333
chr16	27781440	27781740
chr16	50751874	50752174
chr16	70964537	70964837
chr16	77995786	77996086
chr16	87008929	87009229
chr16	87284994	87285294
chr16	87604800	87605100
chr15	40559104	40559404
chr15	51271163	51271463
chr15	65346731	65347031
chr15	66775636	66775936
chr15	69222776	69223076
chr15	80471456	80471756
chr14	20895374	20895674
chr14	46523919	46524219
chr14	51422289	51422589
chr14	52104864	52105398
chr14	56710899	56711199
chr14	100003827	100004127
chr19	22018867	22019167
chr19	22034347	22034647
chr19	23941588	23941888
chr19	43265053	43265353
chr19	44247121	44247421
chr19	49164091	49164391
chr19	56577860	56578160
chr18	10140052	10140352
chr18	55366103	55366403
chr22	27635171	27635471
chr22	29504131	29504431
chr22	37742090	37742390
chr22	43298813	43299113
chr22	44920422	44920722
chr20	1548185	1548485
chr20	3552830	3553130
chr20	20447309	20447609
chr20	24615414	24615714
chr20	25275051	25275351
chr20	25353397	25353697
chr20	39928516	39928816
chr20	47155079	47155379
chr20	48219673	48220243
chr20	55264329	55264899
chr20	56370055	56370625
chr20	58824472	58824772
chr21	18864245	18865085
chr21	35216701	35217001
chr21	36991524	36991824
chr7	14788332	14788632
chr7	32204137	32204437
chr7	107254793	107255339
chr7	107263034	107263334
chr6	1335723	1336023
chr6	5468790	5469090
chr6	21163704	21164004
chr6	34890224	34890524
chr6	37482793	37483093
chr6	37598186	37598486
chr6	37962210	37962510
chr6	111885763	111886063
chr6	112987115	112987415
chr6	130777039	130777447
chr6	144652757	144653057
chr6	148735957	148736387
chr6	149125181	149125481
chr5	1599577	1599877
chr5	17157511	17157811
chr5	38724511	38724811
chr5	53279473	53279773
chr5	65949214	65949514
chr5	78094092	78094392
chr5	79543080	79543380
chr5	133519776	133520076
chr5	157466659	157466959
chr5	167791331	167791631
chr5	171184800	171185100
chr4	1196036	1196336
chr4	4310686	4311256
chr4	5167492	5167792
chr4	5208034	5208334
chr4	14113281	14113581
chr4	58271437	58271737
chr4	74909639	74909939
chr4	107286668	107286968
chr4	139818804	139819374
chr4	147143593	147143893
chr4	181617483	181617783
chr4	183228926	183229226
chr4	184269976	184270546
chr4	190714214	190714514
chr3	16109464	16109764
chr3	31055911	31056211
chr3	36207826	36208396
chr3	45990065	45990365
chr3	56873774	56874074
chr3	105676386	105676912
chr3	114158223	114158523
chr3	124577830	124578130
chr3	130257945	130258245
chr3	170910193	170910493
chr3	177548169	177548469
chr3	194461621	194461921
chr3	197094351	197094651
chr3	197798941	197799241
chr2	5832212	5832512
chr2	10760535	10761010
chr2	30067911	30068211
chr2	37423413	37423713
chr2	45411625	45411925
chr2	47054892	47055192
chr2	47370917	47371217
chr2	55536537	55536837
chr2	101551746	101552316
chr2	122118085	122118569
chr2	129131637	129132207
chr2	183780070	183780640
chr2	197099485	197099785
chr2	217342970	217343270
chr2	231663574	231663874
chr2	237780435	237780735
chr1	12540972	12541272
chr1	20737715	20738015
chr1	21396023	21396567
chr1	40544229	40544529
chr1	42136114	42136642
chr1	43379140	43379440
chr1	52108369	52108669
chr1	52816592	52816892
chr1	168389048	168389348
chr1	182544710	182545010
chr1	197751290	197751590
chr1	200580075	200580375
chr1	200988589	200988889
chr1	202153741	202154041
chr1	206516501	206516801
chr1	206926386	206926686
chr1	208605217	208605517
chr1	223602656	223602956
chr1	246945733	246946033
chr9	18720689	18720989
chr9	77398305	77398605
chr9	81154731	81155301
chr9	114118608	114118908
chr9	130446963	130447263
chr9	131908174	131908474
chr8	19151451	19151751
chr8	19357786	19358086
chr8	19979768	19980068
chr8	22899533	22899833
chr8	27459552	27459852
chr8	29767555	29767855
chr8	59069315	59069615
chr8	107869865	107870416
chr8	109205905	109206205
chr8	128050921	128051221
chr8	130996631	130996931
chr8	133283865	133284165
chr8	134093961	134094261
chr8	136527784	136528084

## Sheet: Common DHS
# HG19 coordinates
chrom	start	stop
chrX	2402888	2403188
chrX	18443310	18443610
chrX	20009307	20009607
chrX	30907200	30907500
chrX	39667569	39667869
chrX	39767331	39767631
chrX	53122860	53123160
chrX	53710774	53711074
chrX	70287952	70288252
chrX	70585493	70585793
chrX	118708188	118708488
chrX	130037318	130037618
chrX	133803938	133804238
chrX	152989723	152990023
chrX	153193894	153194194
chr13	21140738	21141038
chr13	25245390	25245690
chr13	27557383	27557683
chr13	27825470	27825770
chr13	27936267	27936567
chr13	29132436	29132736
chr13	31735870	31736170
chr13	33825233	33825533
chr13	37393294	37393594
chr13	49107083	49107383
chr13	49549606	49550446
chr13	50985769	50986069
chr13	73302025	73302325
chr13	76123716	76124016
chr13	80511061	80511361
chr13	95201778	95202078
chr13	98859411	98859711
chr13	99201404	99201704
chr13	100150638	100150938
chr13	108870410	108870710
chr13	110034123	110034693
chr13	111805638	111805938
chr12	2986413	2986713
chr12	7053580	7053880
chr12	7651191	7651491
chr12	8148051	8148351
chr12	9101959	9102259
chr12	12419571	12419871
chr12	12764916	12765216
chr12	15743210	15743766
chr12	21654040	21654340
chr12	25486903	25487203
chr12	27496789	27497089
chr12	27677102	27677402
chr12	30948522	30948822
chr12	31812339	31812639
chr12	45808990	45809290
chr12	46121393	46121693
chr12	46385557	46385857
chr12	47055030	47055330
chr12	48356960	48357260
chr12	48513236	48513536
chr12	49189782	49190082
chr12	49454649	49454949
chr12	49662328	49662898
chr12	49741350	49741650
chr12	50221175	50221475
chr12	52182862	52183162
chr12	53718390	53718690
chr12	54753346	54753646
chr12	56615791	56616091
chr12	56754225	56754525
chr12	58087841	58088141
chr12	58165989	58166289
chr12	59314090	59314390
chr12	64575132	64575432
chr12	66089419	66089719
chr12	68915240	68915540
chr12	68959341	68959641
chr12	69928054	69928354
chr12	72079581	72079881
chr12	76577078	76577378
chr12	77737015	77737315
chr12	91749077	91749377
chr12	92469271	92469571
chr12	93153856	93154156
chr12	93323285	93323585
chr12	93836078	93836378
chr12	99038350	99038650
chr12	100594562	100594862
chr12	106617747	106618047
chr12	108954728	108955028
chr12	109125904	109126204
chr12	109489962	109490262
chr12	109900857	109901157
chr12	110547074	110547374
chr12	112279915	112280215
chr12	113710055	113710355
chr12	114946478	114946778
chr12	116757448	116757748
chr12	116872170	116872470
chr12	117420736	117421036
chr12	118274906	118275206
chr12	119616236	119616536
chr12	120755576	120755876
chr12	120763452	120763752
chr12	121019317	121019617
chr12	121147908	121148208
chr12	121163616	121163916
chr12	121973952	121974522
chr12	122851287	122851587
chr12	123122509	123122809
chr12	123237443	123237743
chr12	123459748	123460048
chr12	124865063	124865363
chr12	125313444	125313744
chr12	132195539	132195839
chr12	133758031	133758331
chr11	6495509	6495809
chr11	10830106	10830406
chr11	11413526	11413826
chr11	12578220	12578520
chr11	13237783	13238083
chr11	14358565	14358865
chr11	17752453	17752753
chr11	19940929	19941229
chr11	20002906	20003206
chr11	20389330	20389630
chr11	28129555	28129855
chr11	33920761	33921061
chr11	35614908	35615208
chr11	35684476	35684776
chr11	45793303	45793603
chr11	46639464	46639764
chr11	47026428	47026728
chr11	47236497	47236797
chr11	47291336	47291636
chr11	47600604	47600904
chr11	47996177	47996477
chr11	59383798	59384098
chr11	59436263	59436563
chr11	59578232	59578532
chr11	62446296	62446596
chr11	62647797	62648097
chr11	63435390	63435690
chr11	63448579	63448879
chr11	63705764	63706064
chr11	63953613	63953913
chr11	65042464	65042764
chr11	66057055	66057355
chr11	66103832	66104132
chr11	69047820	69048390
chr11	69489080	69489380
chr11	71639448	71639748
chr11	71751979	71752279
chr11	72504924	72505224
chr11	73587649	73587949
chr11	74450718	74451288
chr11	74952907	74953207
chr11	76155442	76155742
chr11	77790679	77790979
chr11	82611561	82611861
chr11	82745150	82745450
chr11	86454347	86454647
chr11	86666861	86667161
chr11	94528135	94528435
chr11	95522512	95522812
chr11	101881712	101882012
chr11	102187852	102188421
chr11	106270043	106270343
chr11	107328308	107328608
chr11	107711617	107711917
chr11	111637342	111637642
chr11	111999322	111999622
chr11	112097245	112097545
chr11	114270876	114271176
chr11	118271907	118272207
chr11	118661427	118661727
chr11	118973202	118973502
chr11	119288053	119288353
chr11	120202479	120202779
chr11	123300979	123301279
chr11	123524549	123524849
chr11	124933080	124933380
chr11	129731490	129731790
chr11	130717452	130717752
chr11	131942334	131942634
chr10	1033176	1033476
chr10	4705194	4705494
chr10	5915364	5915664
chr10	12376094	12376394
chr10	13749301	13749601
chr10	14630294	14630594
chr10	16478524	16478824
chr10	25013736	25014036
chr10	27150165	27150465
chr10	30238796	30239096
chr10	33527055	33527355
chr10	35379008	35379308
chr10	44144061	44144361
chr10	45297576	45297876
chr10	45356619	45356919
chr10	61668095	61668395
chr10	63656907	63657207
chr10	65390473	65390773
chr10	65467265	65467565
chr10	70715919	70716219
chr10	71906144	71906444
chr10	72142561	72142861
chr10	75012108	75012408
chr10	75351189	75351489
chr10	75385211	75385511
chr10	75910447	75910747
chr10	80911645	80911945
chr10	81838403	81838973
chr10	81915168	81915468
chr10	91011774	91012074
chr10	91038086	91038386
chr10	91111948	91112518
chr10	92720038	92720338
chr10	95462401	95462701
chr10	99447226	99447526
chr10	100121165	100121465
chr10	100220485	100220785
chr10	102772480	102772780
chr10	103542877	103543177
chr10	104180455	104180755
chr10	105210910	105211210
chr10	105245364	105245664
chr10	105378920	105379220
chr10	105648168	105648468
chr10	112185576	112185876
chr10	112836340	112836640
chr10	114206426	114206726
chr10	120766250	120766550
chr10	121445929	121446229
chr10	122610839	122611139
chr10	123686690	123686990
chr10	124134178	124134478
chr10	124325081	124325381
chr10	124892415	124892715
chr10	127932316	127932616
chr17	2206531	2206831
chr17	4133084	4133384
chr17	5014895	5015195
chr17	7117910	7118210
chr17	7589668	7589968
chr17	7835533	7835833
chr17	8552722	8553022
chr17	12645428	12645728
chr17	14203862	14204162
chr17	17140422	17140722
chr17	19280769	19281069
chr17	19967408	19967708
chr17	25887217	25887517
chr17	26972310	26972610
chr17	26989241	26989541
chr17	28804079	28804919
chr17	29151851	29152151
chr17	29233518	29233818
chr17	29852510	29852810
chr17	30067612	30067912
chr17	36740747	36741047
chr17	37557641	37557941
chr17	37793010	37793310
chr17	37843799	37844099
chr17	38479240	38479540
chr17	40075437	40075737
chr17	40830142	40830442
chr17	40961184	40961754
chr17	41322808	41323108
chr17	42083963	42084263
chr17	42186221	42186521
chr17	42611120	42611420
chr17	45357000	45357300
chr17	45382755	45383055
chr17	46095760	46096060
chr17	46749028	46749328
chr17	46891718	46892018
chr17	47633650	47633950
chr17	48944795	48945095
chr17	60142147	60142447
chr17	60896988	60897288
chr17	61678159	61678459
chr17	61850579	61850879
chr17	63746892	63747192
chr17	70982183	70982483
chr17	74380381	74380681
chr17	74537127	74537427
chr17	80309626	80309926
chr16	1583506	1583806
chr16	2510073	2510373
chr16	4664672	4664972
chr16	11098851	11099151
chr16	11227412	11227712
chr16	15864534	15864834
chr16	21651991	21652291
chr16	23521779	23522079
chr16	25123015	25123315
chr16	27264962	27265262
chr16	30076213	30076513
chr16	30418386	30418686
chr16	30705124	30705657
chr16	30816949	30817249
chr16	30886462	30886762
chr16	30959424	30959724
chr16	30968986	30969286
chr16	31454441	31454741
chr16	48664181	48664481
chr16	53132800	53133100
chr16	53469465	53469765
chr16	56901230	56901530
chr16	57228469	57229033
chr16	57683063	57683363
chr16	57769665	57769965
chr16	66391336	66391636
chr16	66440279	66440579
chr16	66642373	66642673
chr16	66694829	66695129
chr16	66988180	66988480
chr16	67694374	67694674
chr16	67701645	67701945
chr16	68562576	68562876
chr16	69166475	69166775
chr16	69788539	69788839
chr16	70784884	70785184
chr16	72866453	72866753
chr16	72882659	72882959
chr16	73206715	73207015
chr16	74330334	74330634
chr16	75385069	75385369
chr16	85244923	85245223
chr16	86600116	86600416
chr15	26179100	26179400
chr15	33313975	33314275
chr15	40212320	40212620
chr15	40337443	40337743
chr15	40861515	40861815
chr15	41186581	41186881
chr15	42066794	42067094
chr15	42264533	42264833
chr15	42565747	42566047
chr15	45497359	45497659
chr15	45879424	45879724
chr15	47488265	47488565
chr15	57819718	57820018
chr15	59280102	59280402
chr15	59397766	59398066
chr15	59665200	59665500
chr15	62756837	62757137
chr15	63232726	63233026
chr15	64189015	64189315
chr15	64445610	64445910
chr15	65903263	65903563
chr15	66896016	66896316
chr15	67813346	67813646
chr15	68851989	68852289
chr15	69545739	69546039
chr15	70780325	70780625
chr15	71371725	71372025
chr15	74166295	74166595
chr15	75092501	75092801
chr15	75467902	75468202
chr15	75932364	75932664
chr15	75986469	75986769
chr15	76443280	76443580
chr15	77363259	77363559
chr15	81072904	81073204
chr15	82554103	82554403
chr15	83418856	83419156
chr15	83679527	83679827
chr15	84105390	84105690
chr15	89377530	89377830
chr15	89878215	89878515
chr15	90198794	90199094
chr15	90437007	90437307
chr15	93347313	93347613
chr15	99753535	99753835
chr15	101299368	101299668
chr15	101458367	101458667
chr14	21101072	21101372
chr14	21540387	21540687
chr14	23122205	23122505
chr14	23797379	23797679
chr14	24399038	24399338
chr14	30274924	30275224
chr14	31889535	31889835
chr14	32030254	32030554
chr14	32938168	32938468
chr14	35180234	35180534
chr14	36843188	36843488
chr14	45722175	45722475
chr14	52327300	52327600
chr14	52924540	52924840
chr14	54795938	54796238
chr14	55239708	55240008
chr14	55737630	55737930
chr14	56666026	56666326
chr14	57735335	57735635
chr14	57857248	57857548
chr14	59103727	59104027
chr14	59745023	59745323
chr14	63743675	63743975
chr14	65381091	65381391
chr14	68410640	68410940
chr14	69015045	69015345
chr14	69926747	69927047
chr14	70234214	70234514
chr14	71174091	71174391
chr14	73429856	73430156
chr14	74111349	74111649
chr14	74226981	74227281
chr14	74485279	74485849
chr14	76044026	76044326
chr14	76517237	76517537
chr14	77227304	77227604
chr14	77342289	77342589
chr14	77843724	77844024
chr14	78328514	78328814
chr14	82000498	82000798
chr14	85881582	85881882
chr14	90961639	90961939
chr14	92413727	92414027
chr14	96721994	96722294
chr14	96968197	96968497
chr14	99681751	99682051
chr14	100345560	100345860
chr14	100351730	100352030
chr14	102562956	102563256
chr19	925356	925656
chr19	1606082	1606382
chr19	1940118	1940418
chr19	1942278	1942578
chr19	2427065	2427365
chr19	3163360	3163660
chr19	4457080	4457380
chr19	5687187	5687487
chr19	5690199	5690499
chr19	8676844	8677144
chr19	10118542	10118842
chr19	10138531	10138831
chr19	11199966	11200266
chr19	11908956	11909256
chr19	12035579	12035879
chr19	12792431	12792731
chr19	12832939	12833239
chr19	13133631	13133931
chr19	13166874	13167174
chr19	13280477	13280777
chr19	13283293	13283593
chr19	16174830	16175130
chr19	17185745	17186045
chr19	17246132	17246432
chr19	18705191	18705491
chr19	19599977	19600277
chr19	30096814	30097114
chr19	31631207	31631507
chr19	31715343	31715643
chr19	34719403	34719703
chr19	36392281	36392581
chr19	36979996	36980296
chr19	37328964	37329264
chr19	37708721	37709021
chr19	39818627	39818927
chr19	40561688	40561988
chr19	43705025	43705325
chr19	44439125	44439425
chr19	44576238	44576538
chr19	44716568	44716868
chr19	47714010	47714310
chr19	47986905	47987205
chr19	48281845	48282145
chr19	49729213	49729513
chr19	49866536	49866836
chr19	49946503	49947343
chr19	50879391	50879691
chr19	52390957	52391257
chr19	52430070	52430370
chr19	52490150	52490450
chr19	53836896	53837196
chr19	56587891	56588191
chr19	56915022	56915322
chr19	57615297	57615597
chr19	57791464	57791764
chr19	57922189	57922489
chr19	58326275	58326575
chr19	59066519	59066819
chr18	658397	658697
chr18	812033	812333
chr18	9117381	9117681
chr18	9334167	9334467
chr18	10142565	10142865
chr18	12703002	12703302
chr18	13611754	13612054
chr18	13726628	13726928
chr18	22810798	22811098
chr18	23230252	23230552
chr18	23670462	23670762
chr18	24060677	24060977
chr18	29888650	29888950
chr18	30051002	30051302
chr18	33077895	33078195
chr18	33709052	33709352
chr18	34160898	34161198
chr18	46133431	46133731
chr18	46523438	46523738
chr18	65192647	65192947
chr18	72508958	72509258
chr18	77440383	77440683
chr22	18120970	18121270
chr22	21369340	21369640
chr22	23624118	23624418
chr22	29976918	29977218
chr22	31316231	31316531
chr22	31365656	31365956
chr22	36232434	36232734
chr22	36461620	36461920
chr22	37055978	37056278
chr22	37562488	37562788
chr22	38039258	38039558
chr22	38573953	38574253
chr22	39184413	39184713
chr22	41050559	41050859
chr22	41252619	41253189
chr22	41487162	41487462
chr22	42475309	42475609
chr22	43011138	43011708
chr22	43329604	43329904
chr22	45093301	45093601
chr20	5186150	5186450
chr20	5730780	5731350
chr20	10652233	10652533
chr20	14547298	14547598
chr20	16555625	16555925
chr20	16560700	16561000
chr20	17517678	17517978
chr20	21486857	21487157
chr20	23042854	23043154
chr20	23330740	23331040
chr20	24898983	24899283
chr20	32241169	32241469
chr20	32890436	32890736
chr20	33543715	33544015
chr20	34051613	34051913
chr20	36154739	36155039
chr20	42795133	42795433
chr20	43733575	43733875
chr20	48902030	48902330
chr20	49178302	49178602
chr20	52164197	52164497
chr20	57797523	57797823
chr20	61425792	61426092
chr21	18833496	18833796
chr21	30391608	30391908
chr21	30554505	30554805
chr21	34914376	34914676
chr21	34961292	34961592
chr21	35320314	35320614
chr21	37400654	37400954
chr21	37575971	37576271
chr21	37692008	37692308
chr21	43085327	43085627
chr21	44299765	44300065
chr21	46221614	46221914
chr21	46784191	46784491
chr21	48055612	48056182
chr7	1127702	1128002
chr7	1200077	1200377
chr7	2288414	2288714
chr7	7464092	7464392
chr7	7478426	7478726
chr7	17448245	17448545
chr7	22528484	22528784
chr7	23301449	23301749
chr7	28663133	28663433
chr7	28725715	28726015
chr7	34360562	34360862
chr7	35946062	35946362
chr7	36320383	36320683
chr7	36428958	36429258
chr7	38217389	38217689
chr7	42184259	42184559
chr7	42971964	42972264
chr7	44235907	44236207
chr7	45957311	45957611
chr7	46018098	46018398
chr7	47128341	47128641
chr7	47475329	47475629
chr7	55133479	55133779
chr7	55201718	55202018
chr7	55392996	55393296
chr7	55614444	55614744
chr7	55954765	55955065
chr7	56119000	56119300
chr7	66385975	66386275
chr7	75807644	75807944
chr7	89783557	89783857
chr7	95704884	95705184
chr7	99591744	99592223
chr7	99717257	99717557
chr7	100005125	100005425
chr7	100026115	100026415
chr7	100200656	100200956
chr7	102531984	102532284
chr7	103848484	103848784
chr7	105332246	105332546
chr7	116738486	116738786
chr7	120725031	120725331
chr7	121144495	121145049
chr7	127857085	127857385
chr7	128858349	128858649
chr7	129589345	129589645
chr7	130933642	130933942
chr7	132003372	132003672
chr7	134001202	134001502
chr7	134345556	134345856
chr7	135661852	135662152
chr7	140206594	140206894
chr7	140624815	140625115
chr7	148844187	148844487
chr7	150755422	150755722
chr7	151217346	151217646
chr7	151295369	151295669
chr7	156433387	156433687
chr7	158611423	158611723
chr6	188946	189246
chr6	2841570	2841870
chr6	3208248	3208548
chr6	3251826	3252126
chr6	3523043	3523343
chr6	4055596	4055896
chr6	4459292	4459592
chr6	7243793	7244093
chr6	11575806	11576106
chr6	13575229	13575529
chr6	13813841	13814141
chr6	15352054	15352354
chr6	17086610	17086910
chr6	17584429	17584729
chr6	17804400	17804700
chr6	20126936	20127236
chr6	20877809	20878109
chr6	21886071	21886371
chr6	21987559	21987859
chr6	26123325	26123625
chr6	27655195	27655495
chr6	28237208	28237508
chr6	28323888	28324188
chr6	28574669	28574969
chr6	28806589	28806889
chr6	30029060	30029360
chr6	30035171	30035471
chr6	30098682	30099252
chr6	30312648	30312948
chr6	31509405	31509705
chr6	31763239	31763539
chr6	32164087	32164387
chr6	32812251	32812551
chr6	34597949	34598249
chr6	35057489	35057789
chr6	36547627	36547927
chr6	37139748	37140318
chr6	37178337	37178637
chr6	37452071	37452371
chr6	39082678	39082978
chr6	41650023	41650323
chr6	41691073	41691373
chr6	42946753	42947053
chr6	44094537	44094837
chr6	44140611	44140911
chr6	44457784	44458084
chr6	45413705	45414005
chr6	52285081	52285381
chr6	52382537	52382837
chr6	52929647	52929947
chr6	56911171	56911471
chr6	57182089	57182389
chr6	73890719	73891019
chr6	88117673	88117973
chr6	91296625	91296925
chr6	97284997	97285297
chr6	99841988	99842288
chr6	99968599	99968899
chr6	100316070	100316370
chr6	106607270	106607570
chr6	106773294	106773594
chr6	107039239	107039809
chr6	107349658	107349958
chr6	108582582	108582882
chr6	111195087	111195387
chr6	111266023	111266323
chr6	113340137	113340437
chr6	116421743	116422043
chr6	125474792	125475092
chr6	130821977	130822277
chr6	131701248	131701548
chr6	132303829	132304129
chr6	132833999	132834299
chr6	134694702	134695002
chr6	134769050	134769350
chr6	143193150	143193450
chr6	143381574	143381874
chr6	144479194	144479494
chr6	148552710	148553010
chr6	149189492	149189792
chr6	149969531	149969831
chr6	150244053	150244353
chr6	151138886	151139186
chr6	152623207	152623507
chr6	156885650	156885950
chr6	158390238	158390538
chr6	159026254	159026554
chr6	159065469	159065769
chr6	160211110	160211410
chr5	10284235	10284535
chr5	10307652	10307952
chr5	16934131	16934431
chr5	32232680	32232980
chr5	32505069	32505639
chr5	32713987	32714287
chr5	34655571	34655871
chr5	35925026	35925326
chr5	36693214	36693514
chr5	39217888	39218188
chr5	40755748	40756048
chr5	54286606	54286906
chr5	55566361	55566661
chr5	56246562	56246862
chr5	60954326	60954626
chr5	65038576	65038876
chr5	65222089	65222389
chr5	65603585	65603885
chr5	68338708	68339008
chr5	68665792	68666092
chr5	71434882	71435182
chr5	71603791	71604091
chr5	73463354	73463654
chr5	78095172	78095472
chr5	79704209	79704509
chr5	87564618	87564918
chr5	99870739	99871039
chr5	102455521	102455821
chr5	109079841	109080141
chr5	113785538	113785838
chr5	115177173	115177473
chr5	123088355	123088655
chr5	131761426	131761726
chr5	132361690	132361990
chr5	133922408	133922708
chr5	133983961	133984261
chr5	137839590	137839890
chr5	138467098	138467398
chr5	138775294	138775594
chr5	139422865	139423165
chr5	141258803	141259103
chr5	141302983	141303283
chr5	142382352	142382652
chr5	142584870	142585170
chr5	142836869	142837169
chr5	143216862	143217162
chr5	150080464	150080764
chr5	150138376	150138676
chr5	150603499	150603799
chr5	151031499	151031799
chr5	153344713	153345013
chr5	153847109	153847409
chr5	154191575	154191875
chr5	157941747	157942047
chr5	158527433	158527733
chr5	158690277	158690577
chr5	162930087	162930387
chr5	172204453	172204753
chr5	173042799	173043099
chr5	176745032	176745332
chr5	179190320	179190620
chr5	179757601	179757901
chr4	24780218	24780518
chr4	24797133	24797433
chr4	38036829	38037129
chr4	38321558	38321858
chr4	38732750	38733050
chr4	38891861	38892161
chr4	40910809	40911109
chr4	42659387	42659687
chr4	48782485	48782785
chr4	56412870	56413170
chr4	57824441	57824741
chr4	74088518	74088818
chr4	74124866	74125166
chr4	74591688	74591988
chr4	74974889	74975729
chr4	76861381	76861681
chr4	81287073	81287373
chr4	83351296	83351596
chr4	83383765	83384065
chr4	85425089	85425389
chr4	86396209	86396509
chr4	88029393	88029693
chr4	99977322	99977622
chr4	103789719	103790019
chr4	110343523	110343823
chr4	110624158	110624458
chr4	110736669	110736969
chr4	113557918	113558218
chr4	114683898	114684198
chr4	122871329	122871629
chr4	129733100	129733400
chr4	140216710	140217010
chr4	140375024	140375324
chr4	140737321	140737621
chr4	141678161	141678461
chr4	144105849	144106149
chr4	146018887	146019187
chr4	154265509	154265809
chr4	154671387	154671687
chr4	160408356	160408656
chr4	165653099	165653399
chr4	169508776	169509076
chr4	169753118	169753418
chr4	170146506	170146806
chr4	170731560	170731860
chr4	187597589	187597889
chr3	4783528	4783828
chr3	8664605	8664905
chr3	10028364	10028664
chr3	11433891	11434191
chr3	13642282	13642582
chr3	14185485	14185785
chr3	14245008	14245308
chr3	15140703	15141003
chr3	15149801	15150101
chr3	15689124	15689424
chr3	16216049	16216349
chr3	16225094	16225394
chr3	17784436	17784736
chr3	25198267	25198567
chr3	27353622	27353922
chr3	27472806	27473106
chr3	29322164	29322734
chr3	30734930	30735230
chr3	37285504	37285804
chr3	38008898	38009198
chr3	38538122	38538422
chr3	42485504	42485804
chr3	45016701	45017001
chr3	48235957	48236257
chr3	48754404	48754704
chr3	49027132	49027432
chr3	49208364	49208664
chr3	50126969	50127269
chr3	50226722	50227022
chr3	52865618	52865918
chr3	57582143	57582443
chr3	57789384	57789684
chr3	64384986	64385286
chr3	64516088	64516388
chr3	66463900	66464200
chr3	69355588	69355888
chr3	69834078	69834378
chr3	70881519	70881819
chr3	71560214	71560514
chr3	73917824	73918124
chr3	77087586	77087886
chr3	86972240	86972540
chr3	99620139	99620439
chr3	100210793	100211093
chr3	100784753	100785053
chr3	111258563	111258863
chr3	113006881	113007181
chr3	113233768	113234068
chr3	118903818	118904118
chr3	120206178	120206478
chr3	120461551	120461851
chr3	124480151	124480451
chr3	124531358	124531658
chr3	124551830	124552130
chr3	124564210	124564510
chr3	124847741	124848581
chr3	126501279	126501579
chr3	128201870	128202170
chr3	128336720	128337020
chr3	135614058	135614358
chr3	136110448	136110748
chr3	140660548	140660848
chr3	140911145	140911445
chr3	143393218	143393518
chr3	148838176	148838476
chr3	149901917	149902217
chr3	152964674	152964974
chr3	154604109	154604409
chr3	157154494	157154794
chr3	157250446	157250746
chr3	171135772	171136072
chr3	171490352	171490652
chr3	171685268	171685568
chr3	182510979	182511279
chr3	184434145	184434445
chr3	184971664	184971964
chr3	185216254	185216554
chr3	185655108	185655408
chr3	185695258	185695558
chr3	189838721	189839021
chr3	190040119	190040419
chr3	191134975	191135275
chr3	192597415	192597715
chr3	193506055	193506355
chr3	193721505	193721805
chr3	193859855	193860155
chr3	194298709	194299009
chr3	194403611	194403911
chr3	194406579	194406879
chr3	194992371	194992671
chr3	197214598	197214898
chr2	9678208	9678508
chr2	9734721	9735021
chr2	10212874	10213174
chr2	15777440	15777740
chr2	16938419	16938719
chr2	24632755	24633055
chr2	25352160	25352460
chr2	26367924	26368224
chr2	27069190	27069490
chr2	27579947	27580247
chr2	28498842	28499142
chr2	28789526	28789826
chr2	31558828	31559128
chr2	37007382	37007682
chr2	37012360	37012660
chr2	37383683	37383983
chr2	39455300	39455600
chr2	40738884	40739184
chr2	43456668	43456968
chr2	43568166	43568466
chr2	44395949	44396249
chr2	46561764	46562064
chr2	46562574	46562874
chr2	54893387	54893687
chr2	61244821	61245121
chr2	62684438	62684738
chr2	68936637	68936937
chr2	69869877	69870177
chr2	70529164	70529464
chr2	71327636	71327936
chr2	72058201	72058501
chr2	72117295	72117595
chr2	73015815	73016115
chr2	84541919	84542219
chr2	85442680	85442980
chr2	85822827	85823127
chr2	85934428	85934728
chr2	88991262	88991562
chr2	89179973	89180273
chr2	96068074	96068374
chr2	96931949	96932249
chr2	99528887	99529187
chr2	102637123	102637423
chr2	103232401	103232701
chr2	106162238	106162538
chr2	111878386	111878686
chr2	112290547	112290847
chr2	113012151	113012451
chr2	113403387	113403687
chr2	121070842	121071142
chr2	121453310	121453610
chr2	135169536	135169836
chr2	135676346	135676646
chr2	152911084	152911384
chr2	160919136	160919436
chr2	164592774	164593074
chr2	166810585	166810885
chr2	169312413	169312713
chr2	170430152	170430722
chr2	170440581	170440881
chr2	172128593	172128893
chr2	172544490	172544790
chr2	172750935	172751235
chr2	172864453	172864753
chr2	175701387	175701687
chr2	176962239	176962539
chr2	177503004	177503304
chr2	178257482	178257782
chr2	192242117	192242417
chr2	192306511	192306811
chr2	192542432	192543002
chr2	197852852	197853152
chr2	198540345	198540645
chr2	202517391	202517691
chr2	207629702	207630002
chr2	208332429	208332729
chr2	218751468	218751768
chr2	218767450	218767750
chr2	219187942	219188242
chr2	219513305	219513605
chr2	219536447	219536747
chr2	220163372	220163672
chr2	220360166	220360466
chr2	220394736	220395036
chr2	220462940	220463240
chr2	223574440	223574740
chr2	227849966	227850266
chr2	228103030	228103330
chr2	228189955	228190255
chr2	231084777	231085077
chr2	231658581	231658881
chr2	232477454	232477754
chr2	232531633	232531933
chr2	235588731	235589031
chr2	236015752	236016052
chr2	238767117	238767417
chr2	242484473	242484773
chr1	6546501	6546801
chr1	6685694	6685994
chr1	7278345	7278645
chr1	7727818	7728118
chr1	11968435	11968735
chr1	15455182	15455482
chr1	16302643	16302943
chr1	20820198	20820498
chr1	23215799	23216099
chr1	23425248	23425548
chr1	24345538	24345838
chr1	25531454	25531754
chr1	26026724	26027024
chr1	26147044	26147344
chr1	26222047	26222347
chr1	26437876	26438176
chr1	27324060	27324360
chr1	29450833	29451133
chr1	31568515	31568815
chr1	32166591	32166891
chr1	32181180	32181480
chr1	34078414	34078714
chr1	34733632	34733932
chr1	35324685	35324985
chr1	36034703	36035003
chr1	36396062	36396362
chr1	37899961	37900261
chr1	37953062	37953362
chr1	39733957	39734257
chr1	39876658	39876958
chr1	40626994	40627294
chr1	40838936	40839236
chr1	42328525	42328825
chr1	42800004	42800304
chr1	43231516	43231816
chr1	43833929	43834229
chr1	44820640	44820940
chr1	45060731	45061031
chr1	46912580	46912880
chr1	47998855	47999155
chr1	48702456	48702756
chr1	51433840	51434140
chr1	53526435	53526735
chr1	53612195	53612495
chr1	54121909	54122209
chr1	58981601	58981901
chr1	59348826	59349126
chr1	59485777	59486077
chr1	59616963	59617263
chr1	64602767	64603067
chr1	66727995	66728295
chr1	71150981	71151281
chr1	77684847	77685147
chr1	78148408	78148708
chr1	86284207	86284507
chr1	89530889	89531189
chr1	89948957	89949257
chr1	90228705	90229005
chr1	91966519	91966819
chr1	94947119	94947419
chr1	95501275	95501575
chr1	100598668	100598968
chr1	109981448	109981748
chr1	110159967	110160267
chr1	110163029	110163329
chr1	110319614	110319914
chr1	110950108	110950408
chr1	111002895	111003195
chr1	111038777	111039077
chr1	113541466	113541766
chr1	115677667	115677967
chr1	115681474	115681774
chr1	115711151	115711451
chr1	116314607	116314907
chr1	117117304	117117604
chr1	118679136	118679436
chr1	119683065	119683365
chr1	120413711	120414011
chr1	144932501	144932801
chr1	145542450	145542750
chr1	145574907	145575207
chr1	146745322	146745622
chr1	149911298	149911598
chr1	150293988	150294288
chr1	150996994	150997294
chr1	151882201	151882501
chr1	153483500	153483800
chr1	153958563	153958863
chr1	154307422	154307722
chr1	154947374	154947674
chr1	155149015	155149315
chr1	155827051	155827351
chr1	159091800	159092100
chr1	160189366	160189666
chr1	160313169	160313469
chr1	161015956	161016256
chr1	161195874	161196174
chr1	161197195	161197495
chr1	164763744	164764044
chr1	165883316	165883616
chr1	167905859	167906159
chr1	169337376	169337676
chr1	169763767	169764067
chr1	170095665	170095965
chr1	173684141	173684441
chr1	174968449	174968749
chr1	176866468	176866768
chr1	178313657	178313957
chr1	179264212	179264512
chr1	181135634	181135934
chr1	182558121	182558421
chr1	185015167	185015467
chr1	185286269	185286839
chr1	186649305	186649605
chr1	193028310	193028610
chr1	200385124	200385424
chr1	200771943	200772243
chr1	201472535	201472835
chr1	201683903	201684203
chr1	201762299	201762599
chr1	201819060	201819360
chr1	203008620	203008920
chr1	203473741	203474041
chr1	203595858	203596158
chr1	204098021	204098321
chr1	204463829	204464129
chr1	205290776	205291076
chr1	207084498	207084798
chr1	209527652	209527952
chr1	209866213	209866513
chr1	211434133	211434433
chr1	211786862	211787162
chr1	221047643	221047943
chr1	221437103	221437403
chr1	221785709	221786009
chr1	222638567	222638867
chr1	222817294	222817594
chr1	224545027	224545327
chr1	224686140	224686440
chr1	226312924	226313224
chr1	227617495	227617795
chr1	227750867	227751167
chr1	229643660	229643960
chr1	230933621	230933921
chr1	231473335	231473635
chr1	232840625	232840925
chr1	233085725	233086025
chr1	234793057	234793357
chr1	234859040	234859340
chr1	236227401	236227701
chr1	240061344	240061644
chr1	240775543	240775843
chr1	245027860	245028160
chr1	246729658	246729958
chr1	247494900	247495200
chr9	6757354	6757654
chr9	15135243	15135543
chr9	15422793	15423093
chr9	16203580	16203880
chr9	17005007	17005577
chr9	27529653	27529953
chr9	32379328	32379628
chr9	32552161	32552461
chr9	33290503	33290803
chr9	34126970	34127270
chr9	34591589	34591889
chr9	34701264	34701564
chr9	36008693	36008993
chr9	37747275	37747575
chr9	84174602	84174902
chr9	88968988	88969288
chr9	94257655	94257955
chr9	98489169	98489469
chr9	101670825	101671125
chr9	101745739	101746039
chr9	102582002	102582302
chr9	110184485	110184785
chr9	110401177	110401477
chr9	110469651	110469951
chr9	111328206	111328506
chr9	114244984	114245284
chr9	114424219	114424519
chr9	114774605	114774905
chr9	117068006	117068306
chr9	117415793	117416093
chr9	117770769	117771069
chr9	123883707	123884007
chr9	127181977	127182277
chr9	129921608	129921908
chr9	130681834	130682134
chr9	130860989	130861289
chr9	131133667	131133967
chr9	134533859	134534159
chr8	13271787	13272087
chr8	19991278	19991578
chr8	22216383	22216683
chr8	29612494	29612794
chr8	29873571	29873871
chr8	31042901	31043201
chr8	32589402	32589702
chr8	33282075	33282375
chr8	37853769	37854069
chr8	37888247	37888547
chr8	38153634	38153934
chr8	38578845	38579145
chr8	38592472	38592772
chr8	39891665	39891965
chr8	42177185	42177485
chr8	42195787	42196087
chr8	42270227	42270527
chr8	42390311	42390611
chr8	48266347	48266647
chr8	48647717	48648017
chr8	49427508	49427808
chr8	49467319	49467619
chr8	56987178	56987478
chr8	60607216	60607516
chr8	61309433	61309733
chr8	66685189	66685489
chr8	67940868	67941168
chr8	71446673	71446973
chr8	80273800	80274100
chr8	93031410	93031710
chr8	93552449	93552749
chr8	94987347	94987647
chr8	95003544	95003844
chr8	95254188	95254488
chr8	95565400	95565700
chr8	97596840	97597140
chr8	98992500	98992800
chr8	99567045	99567345
chr8	101322336	101322636
chr8	101576235	101576535
chr8	101965089	101965389
chr8	102217685	102217985
chr8	102388475	102388775
chr8	103667805	103668105
chr8	105800032	105800332
chr8	107669881	107670181
chr8	110346489	110346789
chr8	118743103	118743403
chr8	119634154	119634454
chr8	121135895	121136195
chr8	122824279	122824579
chr8	126558360	126558660
chr8	126656804	126657104
chr8	130697782	130698082
chr8	131336091	131336391
chr8	133958283	133958583
chr8	134465515	134465815
chr8	134828850	134829150
chr8	135697955	135698255
chr8	141678386	141678686
chr8	141728688	141728988

## Sheet: LCL human DHS gain
# HG19 coordinates
chrom	start	stop
chr7	2177913	2178213
chr7	4672627	4673037
chr7	43803771	43804071
chr7	116151864	116152164
chr6	342111	342411
chr6	5095501	5095801
chr6	169957004	169957304
chr5	10700129	10700429
chr5	108066311	108066611
chr5	122303433	122303733
chr5	175322728	175323028
chr4	51335	52175
chr4	123977	124277
chr4	4691486	4691786
chr4	40435389	40435689
chr4	54519977	54520277
chr4	165898591	165898891
chr3	11182121	11182421
chr3	71269418	71269718
chr3	82182217	82182517
chr3	107240374	107240674
chr3	161028511	161028811
chr2	3828364	3828664
chr2	91762466	91762766
chr2	91818623	91819040
chr2	113956628	113957198
chr2	149571439	149571739
chr2	203645365	203645665
chr2	217282314	217282806
chr2	223678348	223678648
chr2	224171180	224171480
chr2	238438216	238438516
chr2	240291427	240291727
chr2	241560850	241561150
chr1	2130701	2131001
chr1	37759275	37759575
chr1	162500185	162500485
chr1	167013304	167013604
chr1	183017919	183018219
chr1	213133299	213133599
chr1	234407004	234407304
chr9	15426064	15426364
chr9	34929603	34929903
chr9	37529094	37529394
chr9	111648217	111648517
chr9	140656951	140657251
chr8	66766209	66766509
chr8	72732124	72732424
chr8	126179258	126179558
chr13	30509797	30510097
chr13	31182161	31182461
chr12	12107111	12107411
chr12	27919986	27920393
chr12	66627969	66628269
chr12	100557639	100557939
chr12	120877705	120878005
chr12	121665118	121665418
chr11	995706	996006
chr11	1627242	1627542
chr11	45053694	45053994
chr11	70098887	70099380
chr11	118796490	118796790
chr11	131763206	131763506
chr11	132227535	132227835
chr10	12527073	12527373
chr10	13330102	13330402
chr10	24941171	24941471
chr10	24941981	24942281
chr10	29738011	29738311
chr10	47599716	47600016
chr10	85440397	85440697
chr10	104324177	104324477
chr10	125202520	125202820
chr10	127575034	127575334
chr10	127588564	127588864
chr10	127730462	127730762
chr17	45235431	45235814
chr17	56582355	56582655
chr17	71267120	71267420
chr17	73567344	73567644
chr17	77971079	77971379
chr17	80498085	80498385
chr17	81006273	81006573
chr16	10647094	10647394
chr16	12641302	12641602
chr16	18057219	18057519
chr16	49497649	49497949
chr16	71952973	71953273
chr16	87731869	87732169
chr15	35285977	35286547
chr15	68502074	68502374
chr21	43341350	43341650
chr21	46560406	46560706
chr20	3639665	3639965
chr20	37626463	37626763
chr20	61408058	61408358
chr22	20193700	20194000
chr22	23057441	23057741
chr22	23768202	23768502
chr22	48494193	48494493
chr22	48840075	48840375
chr19	49164091	49164661
chr18	72885142	72885442

## Sheet: LCL human DHS loss
# HG19 coordinates
chrom	start	stop
chrX	70916895	70917195
chrX	70922652	70923222
chrX	83751161	83751657
chrX	127290573	127290873
chr12	157475	157775
chr12	162270	162570
chr12	8374150	8374450
chr12	34367281	34367581
chr12	34417236	34417806
chr12	37960233	37960533
chr12	38442755	38443055
chr12	132499364	132499664
chr11	1270295	1270595
chr11	1271645	1272215
chr10	5136326	5136626
chr10	38770585	38771390
chr10	46205597	46205897
chr10	46256409	46256709
chr10	46257219	46257519
chr10	47171408	47172248
chr10	48185205	48185775
chr10	52441848	52442148
chr10	52443918	52445028
chr10	81586226	81586526
chr10	129930489	129930789
chr17	2593097	2593397
chr17	3807105	3807405
chr17	13575163	13575463
chr17	16692565	16693945
chr17	18380009	18380579
chr17	19122709	19123549
chr17	20224720	20225020
chr17	20240274	20241384
chr17	20241894	20243814
chr17	20244594	20245974
chr17	20253563	20253863
chr17	20482906	20483206
chr17	20799554	20799854
chr17	25672568	25672868
chr17	36640869	36641169
chr17	58018051	58018487
chr17	74028996	74029296
chr16	672074	672374
chr16	14612910	14613210
chr16	14836521	14836821
chr16	14867589	14868159
chr16	14927686	14928256
chr16	14948627	14949197
chr16	14952137	14954057
chr16	14956187	14957027
chr16	15187934	15188234
chr16	15402121	15402691
chr16	15403304	15403604
chr16	15442514	15442814
chr16	22587771	22588071
chr16	28382516	28382816
chr16	29072715	29073285
chr16	29847886	29848186
chr16	46667104	46667404
chr16	66927238	66927538
chr16	74446951	74447251
chr16	87902576	87902876
chr15	28448101	28448401
chr15	28476724	28477024
chr15	32680313	32680613
chr15	34815896	34816196
chr15	78278045	78278345
chr15	78278855	78279425
chr15	78281015	78281315
chr15	78283581	78284421
chr15	84950658	84950958
chr15	85925634	85925934
chr15	86025589	86025889
chr15	86028417	86029257
chr15	87424103	87424403
chr15	92328249	92328549
chr14	20025715	20026555
chr14	25465637	25466144
chr14	106093847	106094147
chr14	106118418	106118718
chr14	106196507	106196807
chr14	106197317	106197617
chr14	106198127	106198697
chr14	106231247	106231817
chr19	7019126	7019966
chr19	14399673	14399973
chr19	44963710	44964010
chr19	57018896	57019196
chr18	2908437	2908737
chr22	16075351	16075651
chr22	16086977	16087277
chr22	18619808	18620108
chr22	21771844	21772414
chr22	32120834	32121134
chr22	42902194	42902764
chr22	44504866	44505166
chr22	51052173	51052473
chr20	23965319	23965619
chr20	48364670	48364970
chr20	62206348	62206918
chr21	46729176	46729476
chr7	5952745	5953045
chr7	44078507	44079347
chr7	74203170	74203740
chr7	99924596	99924996
chr7	99933149	99933449
chr7	102233108	102233408
chr7	133979498	133979798
chr7	137249449	137249919
chr6	28058644	28058944
chr6	41068441	41069011
chr6	86364198	86364672
chr6	95053922	95054492
chr5	9982255	9982555
chr5	67481635	67481935
chr5	72487605	72487905
chr5	140052103	140052403
chr5	146614157	146614457
chr5	177433392	177433692
chr4	3551571	3551871
chr4	15907790	15908090
chr4	132756722	132757292
chr4	132889852	132890152
chr4	132891871	132893251
chr4	152984945	152985515
chr4	177063887	177064187
chr3	127085311	127085611
chr3	131001251	131001551
chr3	197354339	197354639
chr3	197380773	197382153
chr3	197391909	197392209
chr3	197414348	197414648
chr2	37193065	37193365
chr2	109278757	109279057
chr2	109338650	109339220
chr2	110550400	110550700
chr2	110663376	110663676
chr2	112924599	112924899
chr2	114214284	114214796
chr2	114217329	114218210
chr2	125379596	125379896
chr2	132202582	132202882
chr2	164204558	164204858
chr2	238688339	238688639
chr1	739833	740673
chr1	9238110	9238410
chr1	52123234	52123534
chr1	66499401	66499701
chr1	147624033	147624873
chr1	147627998	147628838
chr1	147629618	147630458
chr1	149783789	149784089
chr1	200128900	200129200
chr1	204467534	204468056
chr1	204581870	204582440
chr1	206138226	206138796
chr1	228154443	228154743
chr1	233449097	233449507
chr1	243187845	243188145
chr1	243213494	243213794
chr9	20692569	20692869
chr9	32069873	32070173
chr9	37760739	37761039
chr9	44119433	44120003
chr9	44245062	44245902
chr9	45376501	45376801
chr9	46125796	46126096
chr9	46126776	46127346
chr9	90589726	90590026
chr9	96560904	96561412
chr8	158601	159171
chr8	386259	387099
chr8	6125795	6126095
chr8	8085566	8086136
chr8	12272878	12273448
chr8	16281019	16281319
chr8	16404712	16405282
chr8	16405792	16406092
chr8	16408762	16409062
chr8	94781074	94781639
chr8	101548596	101548896

## Sheet: LCL common DHS
# HG19 coordinates
chrom	start	stop
chrX	47221363	47221933
chrX	48660755	48661055
chrX	49047432	49048002
chrX	54556069	54556369
chrX	54666354	54666654
chrX	130037318	130037618
chr13	22178386	22178686
chr13	22688889	22689459
chr13	26827727	26828027
chr13	27056580	27057150
chr13	27070665	27071235
chr13	27571252	27571552
chr13	27935997	27936297
chr13	27998265	27998565
chr13	28024538	28024838
chr13	30082485	30082785
chr13	30424899	30425199
chr13	34253595	34253895
chr13	38923677	38923977
chr13	47253924	47254224
chr13	48652242	48652542
chr13	49875527	49875827
chr13	50181281	50181581
chr13	50422311	50422611
chr13	52157815	52158115
chr13	52586491	52586791
chr13	53383351	53383921
chr13	53542385	53542685
chr13	73302025	73302325
chr13	99128582	99128882
chr13	99305517	99305817
chr13	100258337	100258637
chr13	105792031	105792601
chr13	109814424	109814994
chr13	110790060	110790360
chr13	111108407	111108707
chr13	111365444	111365744
chr12	498405	498705
chr12	2049358	2049658
chr12	2400519	2400819
chr12	2922030	2922330
chr12	3982592	3982892
chr12	4647506	4647806
chr12	4714124	4714424
chr12	6432805	6433105
chr12	6771986	6772286
chr12	6833446	6833746
chr12	6944718	6945018
chr12	7282451	7282751
chr12	8012332	8012632
chr12	8085679	8085979
chr12	8697043	8697343
chr12	9101959	9102259
chr12	11734316	11734616
chr12	12764916	12765216
chr12	13408527	13408827
chr12	15101849	15102149
chr12	21654040	21654880
chr12	26451767	26452067
chr12	28343714	28344014
chr12	29534255	29534555
chr12	31789371	31789941
chr12	49189782	49190082
chr12	49246879	49247179
chr12	49449635	49449935
chr12	50093074	50093374
chr12	52364686	52365256
chr12	52374023	52374323
chr12	52419110	52419680
chr12	53553393	53553693
chr12	53846513	53846813
chr12	54019567	54019867
chr12	54069428	54069728
chr12	54582331	54583171
chr12	54673566	54674406
chr12	54891433	54891733
chr12	56435274	56435574
chr12	56615251	56615551
chr12	56753691	56753991
chr12	56862311	56862611
chr12	56967151	56967451
chr12	57576595	57576895
chr12	57673888	57674188
chr12	58087841	58088141
chr12	64797709	64798009
chr12	66563113	66563413
chr12	68758810	68759110
chr12	77404862	77405162
chr12	82751941	82752241
chr12	89919843	89920143
chr12	95115140	95115440
chr12	96336869	96337169
chr12	96608870	96609170
chr12	101673537	101673837
chr12	103835166	103835736
chr12	108001425	108001725
chr12	109125904	109126204
chr12	110517359	110517929
chr12	110538004	110538574
chr12	111495011	111495311
chr12	111834643	111834943
chr12	113645849	113646419
chr12	118492848	118493148
chr12	119982718	119983288
chr12	120763182	120763752
chr12	121476546	121476846
chr12	121533905	121534205
chr12	121566667	121566967
chr12	122124586	122124886
chr12	122750545	122751385
chr12	123011726	123012026
chr12	123236903	123237203
chr12	123458938	123459238
chr12	125198072	125198372
chr12	125667598	125667898
chr12	130396181	130396481
chr12	133656551	133656851
chr11	406692	406992
chr11	506092	506392
chr11	1536867	1537167
chr11	2058265	2058565
chr11	2440797	2441367
chr11	2442147	2442447
chr11	8350197	8350497
chr11	8835336	8835636
chr11	9037056	9037356
chr11	10879379	10879679
chr11	16806964	16807534
chr11	17008186	17008486
chr11	17099437	17099737
chr11	18656367	18656667
chr11	31391380	31391680
chr11	31531284	31531584
chr11	33829991	33830291
chr11	43665773	43666073
chr11	43890677	43890977
chr11	45354094	45354394
chr11	45793303	45793603
chr11	46336542	46337112
chr11	47182483	47182783
chr11	47270124	47270964
chr11	47448084	47448384
chr11	47600064	47600364
chr11	59383528	59383828
chr11	60681224	60681524
chr11	60828495	60829335
chr11	60929234	60929534
chr11	60955236	60955536
chr11	61129811	61130111
chr11	61284620	61284920
chr11	61638495	61638795
chr11	61666823	61667123
chr11	62521147	62521447
chr11	62598918	62599488
chr11	62609318	62609618
chr11	62649147	62649447
chr11	64420750	64421050
chr11	64993138	64993438
chr11	65337185	65337485
chr11	65355317	65355617
chr11	65479144	65479444
chr11	65695729	65696029
chr11	65756254	65756554
chr11	65812402	65812702
chr11	66024723	66025023
chr11	66115488	66115788
chr11	66197403	66197703
chr11	66360009	66360309
chr11	67329593	67330099
chr11	68041146	68041569
chr11	68137920	68138220
chr11	68670969	68671269
chr11	68815908	68816208
chr11	68823840	68824140
chr11	69064519	69065359
chr11	69065869	69066169
chr11	71639448	71640018
chr11	72379579	72380149
chr11	72504924	72505224
chr11	73018183	73018483
chr11	73062130	73062430
chr11	73690938	73691238
chr11	74450718	74451288
chr11	76631061	76631361
chr11	76899585	76899885
chr11	77342008	77342415
chr11	77705449	77705749
chr11	77899014	77899584
chr11	85376214	85376514
chr11	86167068	86167576
chr11	88277662	88277962
chr11	92675297	92675597
chr11	93518092	93518392
chr11	107328308	107328608
chr11	107670111	107670411
chr11	107798606	107798906
chr11	108338319	108338619
chr11	108368253	108368553
chr11	111317157	111317457
chr11	111797292	111797592
chr11	111944852	111945152
chr11	112151150	112151720
chr11	113644638	113644938
chr11	115867111	115867411
chr11	118530059	118530359
chr11	118560722	118561022
chr11	118566691	118566991
chr11	118754283	118754853
chr11	118972662	118972962
chr11	119252484	119252784
chr11	120105941	120106241
chr11	120483898	120484198
chr11	120823347	120823647
chr11	121163042	121163342
chr11	121526343	121527183
chr11	123582154	123582454
chr11	124543866	124544166
chr11	126081071	126081371
chr11	130304716	130305016
chr10	6389829	6390129
chr10	12237971	12238271
chr10	12752950	12753520
chr10	13628557	13628857
chr10	14690022	14690322
chr10	14701601	14701901
chr10	15138755	15139055
chr10	16478524	16478824
chr10	17685693	17685993
chr10	28592189	28592489
chr10	30637959	30638259
chr10	31072667	31072967
chr10	31320289	31320589
chr10	31996487	31996787
chr10	35379548	35379848
chr10	35438336	35438906
chr10	43133355	43133655
chr10	45359986	45360286
chr10	45730574	45731081
chr10	52267944	52268244
chr10	61996594	61997164
chr10	63656637	63657207
chr10	64441038	64441338
chr10	65800836	65801136
chr10	70660682	70660982
chr10	70748159	70748459
chr10	70939416	70939716
chr10	71152430	71152730
chr10	73132895	73133195
chr10	73561301	73561601
chr10	75544934	75545234
chr10	75609059	75609359
chr10	80897719	80898019
chr10	81046435	81046735
chr10	91061514	91061814
chr10	91173952	91174252
chr10	94516390	94516690
chr10	95136057	95136627
chr10	95462401	95462971
chr10	96305164	96305464
chr10	97850069	97850369
chr10	98155590	98155890
chr10	98797402	98797702
chr10	98841290	98841860
chr10	99167027	99167327
chr10	99787815	99788115
chr10	102774207	102774507
chr10	103892107	103892407
chr10	104004702	104005002
chr10	104238555	104238855
chr10	105245634	105245934
chr10	105532360	105532660
chr10	112174537	112174837
chr10	115323410	115323710
chr10	116286777	116287077
chr10	121028721	121029021
chr10	121065185	121066025
chr10	121651779	121652079
chr10	125319007	125319307
chr10	125866150	125866450
chr10	126736539	126736839
chr10	126753492	126753792
chr17	1090365	1090665
chr17	1992704	1993274
chr17	2415324	2415624
chr17	3817341	3817641
chr17	3977635	3977935
chr17	5487882	5488182
chr17	6346919	6347219
chr17	7118180	7118480
chr17	7487355	7487655
chr17	8710551	8710851
chr17	9193102	9193402
chr17	10230784	10231084
chr17	17822370	17822670
chr17	17936670	17936970
chr17	18864286	18864586
chr17	19209509	19210079
chr17	19366385	19366685
chr17	19552316	19552616
chr17	25958370	25958670
chr17	26132667	26132967
chr17	26367849	26368149
chr17	26989241	26989541
chr17	27077270	27077570
chr17	28804079	28804379
chr17	29058185	29058485
chr17	30228878	30229178
chr17	30830370	30830670
chr17	31325222	31325792
chr17	32526866	32527436
chr17	32965441	32965741
chr17	34131606	34131906
chr17	34207523	34207823
chr17	36105129	36105429
chr17	36504970	36505428
chr17	36740747	36741047
chr17	36884621	36884921
chr17	37009744	37010044
chr17	37843799	37844099
chr17	37909885	37910185
chr17	38169865	38170165
chr17	38210383	38210683
chr17	38478700	38479540
chr17	38717298	38717598
chr17	38755193	38755493
chr17	39705283	39705853
chr17	40400520	40401090
chr17	40669386	40669686
chr17	40730704	40731004
chr17	40770781	40771081
chr17	41321998	41322298
chr17	41755416	41755716
chr17	42092432	42092732
chr17	42148248	42148548
chr17	42425702	42426002
chr17	42581038	42581338
chr17	42767373	42767673
chr17	44271488	44271788
chr17	44913427	44913727
chr17	46024206	46024776
chr17	46055677	46055977
chr17	46882321	46882621
chr17	46891718	46892018
chr17	47472476	47472776
chr17	47512358	47512928
chr17	47865708	47866008
chr17	48029736	48030036
chr17	48498807	48499107
chr17	55824940	55825240
chr17	57078898	57079198
chr17	60802132	60802432
chr17	61502910	61503210
chr17	62981939	62982239
chr17	63019363	63019663
chr17	63095918	63096218
chr17	71187606	71187906
chr17	71251671	71251971
chr17	73389954	73390254
chr17	74393992	74394292
chr17	74404785	74405085
chr17	76886622	76886922
chr17	79484737	79485037
chr17	80230636	80230936
chr17	80665944	80666244
chr16	2473204	2473504
chr16	2537020	2537590
chr16	2736237	2736537
chr16	2977183	2977483
chr16	3184651	3184951
chr16	4555428	4555728
chr16	4675322	4675622
chr16	4818425	4818725
chr16	8223069	8223369
chr16	11146302	11146602
chr16	11352490	11352790
chr16	17353202	17353502
chr16	19386964	19387264
chr16	19918877	19919177
chr16	20885675	20885975
chr16	20911759	20912059
chr16	21565894	21566194
chr16	21658484	21658784
chr16	21964595	21964895
chr16	22110245	22110545
chr16	22332697	22332997
chr16	22960066	22960366
chr16	27166429	27166729
chr16	28152423	28152723
chr16	28153241	28153541
chr16	28338096	28338396
chr16	28519513	28519813
chr16	30441508	30441808
chr16	30672007	30672307
chr16	30759191	30759491
chr16	30932964	30933264
chr16	31393988	31394288
chr16	50700772	50701072
chr16	50718037	50718337
chr16	50840613	50840913
chr16	52225388	52225688
chr16	53095858	53096158
chr16	53552705	53553005
chr16	58790393	58790693
chr16	66987971	66988271
chr16	68108664	68108964
chr16	68452052	68452352
chr16	68877147	68877447
chr16	70610231	70610531
chr16	72866453	72866753
chr16	73230717	73231017
chr16	78269082	78269382
chr16	81514795	81515095
chr16	81657058	81657358
chr16	81771752	81772052
chr16	84118552	84118852
chr16	84545023	84545323
chr16	84548720	84549020
chr16	84985879	84986179
chr16	85650251	85650551
chr16	86049925	86050225
chr16	86077919	86078219
chr16	87096168	87096468
chr16	87358356	87358656
chr16	88837307	88837607
chr16	88924359	88924659
chr16	89488923	89489223
chr15	28368611	28368911
chr15	32943438	32943738
chr15	32954933	32955233
chr15	34394244	34394544
chr15	37175787	37176087
chr15	40361637	40361937
chr15	40812073	40812373
chr15	40886065	40886635
chr15	41522940	41523240
chr15	41694354	41694654
chr15	41988142	41988442
chr15	42376488	42376788
chr15	42942770	42943070
chr15	43577938	43578238
chr15	43662939	43663239
chr15	45746977	45747277
chr15	45879154	45879454
chr15	50295820	50296120
chr15	52623584	52623884
chr15	53027724	53028024
chr15	57819718	57820018
chr15	62351958	62352258
chr15	64386106	64386406
chr15	64679636	64679936
chr15	64926215	64926515
chr15	65426220	65426520
chr15	69083924	69084224
chr15	69168054	69168354
chr15	70174262	70174562
chr15	70805063	70805363
chr15	73992701	73993001
chr15	74696403	74696703
chr15	78400563	78400863
chr15	78715172	78715472
chr15	81558797	81559097
chr15	82490390	82490690
chr15	85421678	85421978
chr15	89183259	89183559
chr15	91592996	91593296
chr15	92640880	92641180
chr15	92926839	92927139
chr15	99619944	99620244
chr15	101243468	101243768
chr15	101555415	101555715
chr14	21539847	21540147
chr14	21575137	21575437
chr14	22386143	22386443
chr14	22860274	22860574
chr14	23398798	23399098
chr14	23564858	23565158
chr14	23797379	23797679
chr14	23938870	23939170
chr14	24809064	24809364
chr14	34697224	34697524
chr14	36295105	36295405
chr14	45366005	45366305
chr14	45604993	45605293
chr14	49640417	49640717
chr14	50809482	50809782
chr14	50830610	50830910
chr14	51327391	51327691
chr14	51342069	51342369
chr14	52246899	52247199
chr14	52313875	52314445
chr14	55569000	55569300
chr14	61220658	61220958
chr14	61719485	61719785
chr14	61923280	61923850
chr14	62129270	62129570
chr14	64702814	64703114
chr14	66291542	66291842
chr14	66427759	66428059
chr14	67955507	67955807
chr14	67993365	67993665
chr14	68699371	68699671
chr14	69130319	69130619
chr14	69152249	69152549
chr14	69263018	69263318
chr14	70285392	70285692
chr14	71605723	71606023
chr14	72219764	72220064
chr14	73415317	73415617
chr14	74035977	74036277
chr14	74769470	74769770
chr14	74829162	74829462
chr14	75406959	75407259
chr14	75716142	75716442
chr14	77114162	77114462
chr14	77380131	77380431
chr14	77536941	77537241
chr14	77587865	77588165
chr14	77923709	77924009
chr14	78108589	78108889
chr14	78432279	78432579
chr14	78914742	78915042
chr14	79064484	79064784
chr14	81425804	81426104
chr14	81687595	81687895
chr14	88634911	88635211
chr14	89133804	89134104
chr14	90187325	90187625
chr14	90798018	90798318
chr14	91694840	91695140
chr14	91752788	91753088
chr14	91839803	91840103
chr14	93043772	93044072
chr14	93500708	93501008
chr14	100413239	100413539
chr14	100952836	100953136
chr14	102342975	102343275
chr14	103984994	103985294
chr14	104145668	104145968
chr19	681014	681314
chr19	984344	984644
chr19	1344684	1344984
chr19	1812803	1813103
chr19	2183041	2183341
chr19	2681672	2681972
chr19	2739143	2739443
chr19	3429388	3429688
chr19	5987316	5987616
chr19	6039088	6039388
chr19	6736626	6736926
chr19	7272964	7273264
chr19	7723455	7723755
chr19	8223233	8223533
chr19	8643609	8643909
chr19	8645849	8646149
chr19	9546330	9546630
chr19	10041429	10041999
chr19	10975031	10975331
chr19	10989727	10990257
chr19	11205896	11206196
chr19	11236762	11237195
chr19	11241760	11242060
chr19	11485770	11486070
chr19	11639421	11639721
chr19	12035579	12035879
chr19	12098060	12098360
chr19	12252039	12252339
chr19	12441897	12442197
chr19	12512156	12512456
chr19	12791891	12792191
chr19	12943300	12943600
chr19	13387925	13388225
chr19	13388735	13389035
chr19	14306910	14307210
chr19	14667623	14667923
chr19	15489174	15489474
chr19	15574479	15574779
chr19	15667011	15667311
chr19	16696643	16696943
chr19	17216291	17216591
chr19	17220676	17220976
chr19	17281504	17281804
chr19	17378218	17378518
chr19	17447954	17448254
chr19	17622063	17622363
chr19	17634176	17634476
chr19	18197750	18198050
chr19	18434140	18434440
chr19	18439083	18439383
chr19	18572643	18572943
chr19	18607093	18607393
chr19	18811478	18811778
chr19	19029657	19029957
chr19	19601057	19601357
chr19	19753586	19753886
chr19	20188476	20188776
chr19	21105712	21106012
chr19	21324654	21324954
chr19	23869884	23870184
chr19	33090539	33090839
chr19	34262449	34262749
chr19	34532957	34533257
chr19	35224480	35224780
chr19	35417848	35418148
chr19	35557612	35557912
chr19	35581415	35581715
chr19	35896197	35896497
chr19	35959523	35959823
chr19	36231744	36232044
chr19	36265949	36266249
chr19	36422703	36423003
chr19	36523582	36523882
chr19	36544748	36545048
chr19	36869651	36869951
chr19	36980536	36980836
chr19	37019661	37019961
chr19	37663405	37663705
chr19	37997479	37997779
chr19	38269976	38270276
chr19	39421591	39421891
chr19	39842047	39842617
chr19	40309485	40309785
chr19	40404165	40404465
chr19	40502551	40502851
chr19	40561958	40562258
chr19	40671386	40671686
chr19	40727704	40728004
chr19	40811174	40811474
chr19	41257075	41257375
chr19	41283289	41283589
chr19	41480365	41480665
chr19	41832375	41832675
chr19	42772840	42773140
chr19	44059238	44059538
chr19	44124133	44124433
chr19	44172489	44172789
chr19	44331285	44331585
chr19	44529260	44529560
chr19	44555954	44556254
chr19	44617173	44617473
chr19	44645399	44645969
chr19	44669259	44669559
chr19	45873211	45873781
chr19	45988639	45988939
chr19	46144571	46144871
chr19	46172136	46172706
chr19	46365742	46366042
chr19	48372260	48372560
chr19	48758937	48759237
chr19	49087582	49087882
chr19	49248506	49248806
chr19	49250297	49250597
chr19	49403568	49403868
chr19	49729213	49729738
chr19	50143650	50143950
chr19	50168692	50168992
chr19	50400257	50400557
chr19	51014925	51015225
chr19	52160269	52160569
chr19	52511319	52511619
chr19	52531454	52531754
chr19	52643322	52643622
chr19	52872953	52873253
chr19	53073608	53073908
chr19	53606897	53607197
chr19	53836626	53836926
chr19	54714636	54714936
chr19	56110214	56110514
chr19	56592457	56592757
chr19	57862233	57862533
chr19	57900882	57901182
chr19	58071118	58071418
chr19	58110928	58111228
chr19	58220486	58220786
chr19	58693946	58694246
chr18	9711485	9711785
chr18	13137846	13138146
chr18	13612294	13612594
chr18	18759674	18759974
chr18	19535901	19536201
chr18	20651418	20651718
chr18	30294530	30294830
chr18	43201061	43201361
chr18	44238237	44238537
chr18	44471719	44472019
chr18	45971786	45972086
chr18	55317126	55317426
chr18	56161087	56161387
chr18	56737680	56737980
chr18	58989549	58989849
chr18	60087751	60088051
chr18	61603452	61603752
chr18	66382467	66382767
chr18	68101006	68101306
chr18	77166066	77166366
chr18	77616474	77616774
chr22	17717982	17718282
chr22	19349159	19349459
chr22	22307370	22307670
chr22	23480191	23480491
chr22	23484308	23484608
chr22	24830750	24831050
chr22	27041192	27041492
chr22	29436730	29437030
chr22	29641431	29641731
chr22	29871622	29871922
chr22	30753018	30753318
chr22	31555930	31556230
chr22	32373171	32373471
chr22	35627630	35627930
chr22	36044273	36044573
chr22	36727609	36727909
chr22	36755310	36755610
chr22	36831838	36832138
chr22	37249402	37249972
chr22	37269785	37270085
chr22	37560424	37560724
chr22	37614806	37615376
chr22	37678236	37678536
chr22	37702649	37702949
chr22	37703729	37704029
chr22	38292403	38292703
chr22	39190270	39190570
chr22	39369585	39369885
chr22	39715920	39716220
chr22	40169949	40170249
chr22	40357354	40357654
chr22	40672619	40672919
chr22	41079000	41079300
chr22	41252619	41252919
chr22	42362691	42362991
chr22	43515011	43515311
chr22	43742477	43742777
chr22	44278910	44279210
chr22	44576714	44577014
chr22	45631038	45631338
chr22	46684041	46684341
chr22	50161048	50161348
chr22	50936730	50937030
chr20	311149	311449
chr20	335265	335565
chr20	1417944	1418244
chr20	2432794	2433094
chr20	3869254	3869554
chr20	4065960	4066260
chr20	5172835	5173135
chr20	5509645	5509945
chr20	6058068	6058368
chr20	8834338	8834638
chr20	17919641	17919941
chr20	17999805	18000105
chr20	19609185	19609485
chr20	21596135	21596435
chr20	21789809	21790109
chr20	22314864	22315164
chr20	22672219	22672519
chr20	24973505	24973805
chr20	25677571	25677871
chr20	30147994	30148294
chr20	30440496	30440796
chr20	30539920	30540220
chr20	30696993	30697293
chr20	32398623	32398923
chr20	32900423	32900723
chr20	33412168	33412468
chr20	34787723	34788023
chr20	35027997	35028297
chr20	35515777	35516077
chr20	35820810	35821110
chr20	36530698	36530998
chr20	36550424	36550724
chr20	36851144	36851444
chr20	37504342	37504642
chr20	37554471	37554771
chr20	43312191	43312491
chr20	46082256	46082556
chr20	46096976	46097276
chr20	47376958	47377258
chr20	47463588	47463888
chr20	48732307	48732607
chr20	48802828	48803128
chr20	50745121	50745421
chr20	52259796	52260096
chr20	52532394	52532694
chr20	53265967	53266267
chr20	56811844	56812144
chr20	60462311	60462611
chr20	61585772	61586072
chr20	62427548	62427848
chr20	62527564	62527864
chr21	26980626	26980926
chr21	30396596	30396896
chr21	30848832	30849132
chr21	32931558	32931858
chr21	32977054	32977354
chr21	34499708	34500008
chr21	34807197	34807497
chr21	35348052	35348352
chr21	35734174	35734474
chr21	36117721	36118021
chr21	38003116	38003416
chr21	38300063	38300363
chr21	40203411	40203711
chr21	42803861	42804161
chr21	43482480	43482780
chr21	43669415	43669715
chr21	44074683	44074983
chr21	44584880	44585450
chr21	44930596	44930896
chr21	45225166	45225466
chr21	45336418	45336718
chr21	45595167	45595467
chr7	852594	852894
chr7	2301188	2301488
chr7	2393777	2394077
chr7	2904706	2905006
chr7	3105408	3105708
chr7	4814432	4814732
chr7	5022309	5022609
chr7	5534462	5534762
chr7	5862739	5863039
chr7	7960123	7960423
chr7	7984311	7984611
chr7	21394952	21395252
chr7	22862607	22862907
chr7	23053895	23054195
chr7	24859813	24860113
chr7	25005353	25005653
chr7	30265545	30265845
chr7	34360562	34360862
chr7	37873214	37873514
chr7	38375120	38375420
chr7	39559597	39559897
chr7	41980386	41980686
chr7	45175586	45175886
chr7	47710291	47710591
chr7	47858870	47859170
chr7	51498240	51498540
chr7	55141580	55142150
chr7	55347716	55348016
chr7	55483016	55483316
chr7	66119542	66119842
chr7	75224266	75224566
chr7	75292119	75292419
chr7	76178278	76178578
chr7	76786367	76786667
chr7	76959841	76960141
chr7	77328482	77328782
chr7	86099113	86099413
chr7	87103812	87104112
chr7	90032590	90032890
chr7	90561788	90562088
chr7	92219378	92219678
chr7	94024610	94025180
chr7	96657064	96657364
chr7	97650850	97651150
chr7	97735837	97736137
chr7	97761012	97761312
chr7	98271073	98271913
chr7	98637970	98638270
chr7	99036930	99037230
chr7	100293282	100293582
chr7	100769920	100770220
chr7	100861453	100861753
chr7	100933673	100933973
chr7	105230019	105230319
chr7	105817265	105817565
chr7	116223792	116224092
chr7	123197654	123197954
chr7	127087535	127087835
chr7	127748765	127749065
chr7	127983502	127983802
chr7	128694710	128695010
chr7	129588805	129589105
chr7	129650770	129651070
chr7	131198436	131198736
chr7	134117301	134117601
chr7	135485758	135486058
chr7	139179799	139180099
chr7	139333634	139333934
chr7	139616866	139617166
chr7	141676051	141676351
chr7	142340121	142340421
chr7	147939475	147939775
chr7	149439251	149439551
chr7	149496844	149497144
chr7	151456745	151457045
chr7	151855790	151856090
chr6	181314	181614
chr6	722150	722450
chr6	5471276	5471576
chr6	6331561	6331861
chr6	6759427	6759727
chr6	6856983	6857283
chr6	10510768	10511068
chr6	11199182	11199482
chr6	11232936	11233236
chr6	11386576	11386876
chr6	11732502	11732802
chr6	11786324	11786624
chr6	12119338	12119638
chr6	12289678	12289978
chr6	13195239	13195539
chr6	13356352	13356652
chr6	13375701	13376001
chr6	13397593	13397893
chr6	13615216	13615516
chr6	15691371	15691671
chr6	15880129	15880429
chr6	16332171	16332741
chr6	16771305	16771605
chr6	25071033	25071333
chr6	25223686	25223986
chr6	25720650	25720950
chr6	26596082	26596382
chr6	27280364	27280664
chr6	28235005	28235305
chr6	28303585	28303885
chr6	28864051	28864351
chr6	30168456	30168756
chr6	30565218	30565518
chr6	30582561	30582861
chr6	30640613	30640913
chr6	30796363	30796663
chr6	30845618	30845918
chr6	31794842	31795142
chr6	32753649	32753949
chr6	32908708	32909008
chr6	33043439	33043739
chr6	34023028	34023328
chr6	35172915	35173215
chr6	35295194	35295494
chr6	35337996	35338296
chr6	36099717	36100017
chr6	36390844	36391144
chr6	36660015	36660315
chr6	37123313	37123613
chr6	37400588	37400888
chr6	38607768	38608068
chr6	40880166	40880466
chr6	41336670	41336970
chr6	41431155	41431455
chr6	41570969	41571269
chr6	41743538	41744059
chr6	41863196	41863496
chr6	42071781	42072081
chr6	42897907	42898207
chr6	44234209	44234509
chr6	44423939	44424239
chr6	44561156	44561456
chr6	44623378	44623678
chr6	45645283	45645583
chr6	45979000	45979300
chr6	46344500	46344800
chr6	50783721	50784291
chr6	52460048	52460348
chr6	52704396	52704696
chr6	57181549	57181849
chr6	57182359	57182659
chr6	71594165	71594465
chr6	86192914	86193214
chr6	91296895	91297195
chr6	97497671	97497971
chr6	105131068	105131368
chr6	105851316	105851616
chr6	106892703	106893003
chr6	107780909	107781209
chr6	110360807	110361107
chr6	111926980	111927280
chr6	114230506	114230806
chr6	127741693	127741993
chr6	129919357	129919657
chr6	130005156	130005456
chr6	134432361	134432661
chr6	134694432	134694732
chr6	135449754	135450054
chr6	136230840	136231140
chr6	149353903	149354203
chr6	150155650	150155950
chr6	154623178	154623694
chr6	158896554	158897124
chr6	159274367	159274667
chr6	160284338	160284638
chr6	160819898	160820198
chr6	160940840	160941140
chr6	164088974	164089274
chr6	167243931	167244501
chr5	1536570	1536870
chr5	6188424	6188724
chr5	7816517	7816817
chr5	10635327	10635897
chr5	14108684	14108984
chr5	14595541	14595841
chr5	34523240	34523540
chr5	35904861	35905161
chr5	39217888	39218188
chr5	43193713	43194013
chr5	55711202	55711502
chr5	59837323	59837623
chr5	64064441	64064741
chr5	66502682	66502982
chr5	68338708	68339008
chr5	71906986	71907286
chr5	73872828	73873128
chr5	73944558	73944858
chr5	74063221	74063521
chr5	77072232	77072532
chr5	79378605	79378905
chr5	80802728	80803028
chr5	83014009	83014309
chr5	89825811	89826111
chr5	107596284	107596584
chr5	111828091	111828391
chr5	112042807	112043107
chr5	112714715	112715015
chr5	115694603	115694903
chr5	118787958	118788258
chr5	125874741	125875041
chr5	126083693	126083993
chr5	131400471	131400771
chr5	132888571	132888871
chr5	134887463	134887763
chr5	135547858	135548158
chr5	136965382	136965682
chr5	137990183	137990483
chr5	139049910	139050210
chr5	139243791	139244091
chr5	140090642	140090942
chr5	140420652	140420952
chr5	140971568	140972075
chr5	142078651	142078951
chr5	142246530	142246830
chr5	142814752	142815052
chr5	145913023	145913323
chr5	148813997	148814297
chr5	149240460	149240760
chr5	149339002	149339302
chr5	149541284	149541584
chr5	149924155	149924455
chr5	150005397	150005697
chr5	150439455	150439755
chr5	150635396	150635696
chr5	151031499	151032045
chr5	151282844	151283144
chr5	151522497	151522797
chr5	153867245	153867545
chr5	154191575	154191875
chr5	157502298	157502598
chr5	157987283	157987583
chr5	158122528	158122828
chr5	159436104	159436404
chr5	159935918	159936218
chr5	169527404	169527704
chr5	169723892	169724192
chr5	171467055	171467355
chr5	172234429	172234729
chr5	172264681	172264981
chr5	173344738	173345038
chr5	176791618	176791918
chr5	176884589	176884889
chr5	177888219	177888519
chr5	179755761	179756061
chr4	6374685	6374985
chr4	6593040	6593340
chr4	6976257	6976557
chr4	7072390	7072690
chr4	7805908	7806208
chr4	10097709	10098009
chr4	38308142	38308442
chr4	38312029	38312329
chr4	40454154	40454454
chr4	40517342	40517642
chr4	53411531	53411831
chr4	57623926	57624226
chr4	57666211	57666511
chr4	76837167	76837467
chr4	76988843	76989143
chr4	82342666	82342966
chr4	82834475	82834775
chr4	85425089	85425389
chr4	87843591	87843891
chr4	88312479	88312779
chr4	89300495	89300795
chr4	106227746	106228046
chr4	108939727	108940027
chr4	110571059	110571359
chr4	111208281	111208581
chr4	111405288	111405588
chr4	140020618	140020918
chr4	141772256	141772556
chr4	159651060	159651360
chr4	169931553	169931853
chr4	171059674	171059974
chr4	173934629	173934929
chr4	173946254	173946554
chr4	177116891	177117191
chr4	186959265	186959565
chr4	190577522	190577822
chr3	4392596	4392896
chr3	4752997	4753297
chr3	4795927	4796227
chr3	4818845	4819145
chr3	5053195	5053495
chr3	5163609	5163909
chr3	5340216	5340516
chr3	10240667	10240967
chr3	10266467	10266767
chr3	10334266	10334566
chr3	10987414	10987714
chr3	11278314	11278614
chr3	11683861	11684161
chr3	11760044	11760344
chr3	12521243	12521543
chr3	12882798	12883098
chr3	14473533	14473833
chr3	15403151	15403451
chr3	16090332	16090632
chr3	20081160	20081460
chr3	35949843	35950143
chr3	38080706	38081006
chr3	38562963	38563263
chr3	39540071	39540371
chr3	40369150	40369450
chr3	42485234	42485534
chr3	42581432	42581732
chr3	43810937	43811237
chr3	44240150	44240450
chr3	44596766	44597066
chr3	44666379	44666679
chr3	44689833	44690133
chr3	44955281	44955581
chr3	46120233	46120533
chr3	46530471	46530771
chr3	46936815	46937115
chr3	47421811	47422111
chr3	49709022	49709322
chr3	49851359	49851659
chr3	50473394	50473694
chr3	50557044	50557344
chr3	50609633	50609933
chr3	50628200	50628500
chr3	51753339	51753639
chr3	52259699	52259999
chr3	52344870	52345170
chr3	53106799	53107099
chr3	53164531	53164831
chr3	57134153	57134453
chr3	65718126	65718426
chr3	67735875	67736175
chr3	71924621	71924921
chr3	72871308	72871608
chr3	93968349	93968649
chr3	102392348	102392648
chr3	108381050	108381350
chr3	111386683	111386983
chr3	112281054	112281354
chr3	112395685	112395985
chr3	113325944	113326244
chr3	114010301	114010601
chr3	119182636	119182936
chr3	121151062	121151362
chr3	122328820	122329120
chr3	123005082	123005382
chr3	124278753	124279053
chr3	124770597	124770897
chr3	127555350	127555650
chr3	128880282	128880582
chr3	129001584	129001884
chr3	129295630	129295930
chr3	138089984	138090284
chr3	139146426	139146726
chr3	157324365	157324665
chr3	157336005	157336305
chr3	158509177	158509477
chr3	172313969	172314269
chr3	182401429	182401729
chr3	182447819	182448119
chr3	182631665	182631965
chr3	183003799	183004099
chr3	183024733	183025033
chr3	183484893	183485193
chr3	187456586	187456886
chr3	188759288	188759588
chr3	189042627	189042927
chr3	192162393	192162693
chr3	196750070	196750370
chr2	7237400	7237700
chr2	7567374	7567674
chr2	8453523	8453823
chr2	8549158	8549458
chr2	8628474	8628774
chr2	8654952	8655252
chr2	8665704	8666004
chr2	8683616	8683916
chr2	9796636	9796936
chr2	10124305	10124605
chr2	16838229	16838529
chr2	17995092	17995392
chr2	20776529	20776829
chr2	24605208	24605508
chr2	25524433	25524733
chr2	26367924	26368224
chr2	26553013	26553313
chr2	28817383	28817683
chr2	31392885	31393185
chr2	37395583	37395883
chr2	37603610	37603910
chr2	39005007	39005307
chr2	42360246	42360546
chr2	43002366	43002666
chr2	43358767	43359067
chr2	43653643	43653943
chr2	44706552	44706852
chr2	46220530	46220830
chr2	46414512	46414812
chr2	47210472	47210772
chr2	47537747	47538047
chr2	48133977	48134277
chr2	55361114	55361414
chr2	55746401	55746701
chr2	55845879	55846179
chr2	60869461	60869761
chr2	64553101	64553401
chr2	65142347	65142647
chr2	65173288	65173588
chr2	65280277	65280577
chr2	69170690	69170990
chr2	70120907	70121207
chr2	71175504	71175804
chr2	71298960	71299260
chr2	71454408	71454708
chr2	72151027	72151327
chr2	73200633	73201203
chr2	73391030	73391330
chr2	73439669	73439969
chr2	73857825	73858125
chr2	74259233	74259533
chr2	74814730	74815030
chr2	85044337	85044637
chr2	85804534	85804834
chr2	86054620	86054920
chr2	86667653	86667953
chr2	99374563	99374863
chr2	106162238	106162538
chr2	111432918	111433218
chr2	112459762	112460062
chr2	113716380	113716680
chr2	114006857	114007157
chr2	114457878	114458178
chr2	114643908	114644478
chr2	118845494	118845794
chr2	120934758	120935058
chr2	128407282	128407582
chr2	128820954	128821254
chr2	129381618	129381918
chr2	135762029	135762329
chr2	136964265	136964565
chr2	136996380	136996680
chr2	157257453	157257753
chr2	161067252	161067552
chr2	163077555	163077855
chr2	166150294	166150594
chr2	169747017	169747317
chr2	174267104	174267404
chr2	197076076	197076376
chr2	197615857	197616157
chr2	198575238	198575538
chr2	199161418	199161718
chr2	200353481	200353781
chr2	201766074	201766644
chr2	201828406	201828706
chr2	209040007	209040307
chr2	216979590	216979890
chr2	219033547	219033847
chr2	219137463	219137763
chr2	219151390	219151690
chr2	223836430	223836730
chr2	226525206	226525506
chr2	228103030	228103330
chr2	232477184	232477484
chr2	232770703	232771003
chr2	235459190	235459490
chr2	236688200	236688500
chr2	238583558	238583858
chr2	239172046	239172346
chr2	239197939	239198239
chr2	241453509	241453809
chr1	1891551	1891851
chr1	2232676	2232976
chr1	5976127	5976427
chr1	8042353	8042653
chr1	9048196	9048496
chr1	9299695	9299995
chr1	11132835	11133135
chr1	11967625	11967925
chr1	14057225	14057525
chr1	15373135	15373435
chr1	15454912	15455482
chr1	16302643	16302943
chr1	16747310	16747610
chr1	17533532	17533832
chr1	17534612	17534912
chr1	19642024	19642594
chr1	20041988	20042288
chr1	21581861	21582161
chr1	21596837	21597137
chr1	23303117	23303417
chr1	23946216	23946516
chr1	23963913	23964213
chr1	24718542	24718842
chr1	24743344	24743644
chr1	24913764	24914064
chr1	25015167	25015467
chr1	25466514	25466814
chr1	26129537	26129837
chr1	26231728	26232028
chr1	26471602	26471902
chr1	26616333	26616633
chr1	26633267	26633567
chr1	26909202	26909502
chr1	27113429	27113729
chr1	27159908	27160208
chr1	28218093	28218393
chr1	28526104	28526404
chr1	30265971	30266271
chr1	31216364	31216664
chr1	32014710	32015010
chr1	32211142	32211442
chr1	33284490	33284790
chr1	33764294	33764594
chr1	33896731	33897031
chr1	35252206	35252506
chr1	35667741	35668041
chr1	35916785	35917085
chr1	36565211	36565511
chr1	36982097	36982397
chr1	37920637	37920937
chr1	38061048	38061348
chr1	38478003	38478303
chr1	39568471	39568771
chr1	39696523	39696823
chr1	40119206	40119506
chr1	40265278	40265578
chr1	41174642	41175212
chr1	42089138	42089438
chr1	42612487	42612787
chr1	42921849	42922149
chr1	43388676	43388976
chr1	43692990	43693290
chr1	43705310	43705610
chr1	43919447	43919747
chr1	44435168	44435468
chr1	44495435	44495735
chr1	44678948	44679248
chr1	45477810	45478110
chr1	46154001	46154301
chr1	46912580	46912880
chr1	47658764	47659064
chr1	50814509	50814809
chr1	51655257	51655557
chr1	53102826	53103126
chr1	53332661	53332961
chr1	54842296	54842596
chr1	55181132	55181432
chr1	59118354	59118654
chr1	59485777	59486077
chr1	60225027	60225327
chr1	60413108	60413408
chr1	61798065	61798365
chr1	63428814	63429114
chr1	65329955	65330255
chr1	65885267	65885567
chr1	66153246	66153546
chr1	67798763	67799063
chr1	68225940	68226240
chr1	70820164	70820464
chr1	76457182	76457482
chr1	76619974	76620274
chr1	78444625	78444925
chr1	84737269	84737569
chr1	85248215	85248515
chr1	89823905	89824205
chr1	91044789	91045089
chr1	93002495	93002795
chr1	94883509	94883809
chr1	99259880	99260180
chr1	99337002	99337302
chr1	101644383	101644683
chr1	108668190	108668490
chr1	109756143	109756443
chr1	110075431	110075731
chr1	110572310	110572610
chr1	110630629	110630929
chr1	110881349	110881649
chr1	110955247	110955547
chr1	111323559	111323859
chr1	112933577	112933877
chr1	113499985	113500285
chr1	147082928	147083228
chr1	150135383	150135683
chr1	150293988	150294288
chr1	151808998	151809298
chr1	152007088	152007388
chr1	153541179	153541479
chr1	154154792	154155092
chr1	154452403	154452703
chr1	154600381	154600681
chr1	154642048	154642348
chr1	154763663	154763963
chr1	154779623	154779923
chr1	155916295	155916595
chr1	156024634	156024934
chr1	156390114	156390414
chr1	157696579	157696879
chr1	159861344	159861644
chr1	160071005	160071305
chr1	160510043	160510343
chr1	160759547	160759847
chr1	160807313	160807613
chr1	160921251	160921551
chr1	160924021	160924321
chr1	160983263	160983563
chr1	161015686	161015986
chr1	161038197	161038497
chr1	161493475	161493775
chr1	165336637	165336937
chr1	165338551	165338851
chr1	168051455	168051755
chr1	168114956	168115256
chr1	169681316	169681616
chr1	171750791	171751091
chr1	176867008	176867308
chr1	181394035	181394335
chr1	181998521	181998821
chr1	182415241	182415541
chr1	182557851	182558151
chr1	183624559	183624859
chr1	183925687	183925987
chr1	198906511	198906811
chr1	200123452	200123752
chr1	201404747	201405047
chr1	201482195	201482495
chr1	201762029	201762329
chr1	202087976	202088523
chr1	202895940	202896240
chr1	203008620	203008920
chr1	203141426	203141726
chr1	206328939	206329239
chr1	208267180	208267480
chr1	210580645	210580945
chr1	210870112	210870412
chr1	212336080	212336380
chr1	212810059	212810359
chr1	220219985	220220285
chr1	220262936	220263236
chr1	220906415	220906715
chr1	221376922	221377222
chr1	221881411	221881711
chr1	223306937	223307237
chr1	224832232	224832532
chr1	225654761	225655061
chr1	226312924	226313224
chr1	226558192	226558492
chr1	227015568	227015868
chr1	227070591	227070891
chr1	227100249	227100549
chr1	227183399	227183699
chr1	228688537	228688837
chr1	231114857	231115157
chr1	234908301	234908871
chr1	235062556	235062856
chr1	236319856	236320426
chr1	240061344	240061644
chr1	241683011	241683311
chr1	242010848	242011148
chr1	243911904	243912204
chr1	244436313	244436613
chr1	247553373	247553673
chr9	5627118	5627418
chr9	19029003	19029303
chr9	19493132	19493432
chr9	27573833	27574133
chr9	32379328	32379628
chr9	34098308	34098608
chr9	34664403	34664703
chr9	34701264	34701564
chr9	35882292	35882592
chr9	38088001	38088301
chr9	38362914	38363214
chr9	72728382	72728682
chr9	92020873	92021173
chr9	92761879	92762179
chr9	93910021	93910321
chr9	94496737	94497037
chr9	94537863	94538163
chr9	95087653	95087953
chr9	96725409	96725709
chr9	97623073	97623373
chr9	98833802	98834102
chr9	100459735	100460035
chr9	101866726	101867026
chr9	103476859	103477159
chr9	108644007	108644307
chr9	111328206	111328506
chr9	112239837	112240137
chr9	112282713	112283013
chr9	112736746	112737046
chr9	114981040	114981340
chr9	115480531	115480831
chr9	116037989	116038289
chr9	116569702	116570002
chr9	116725336	116725636
chr9	117661085	117661385
chr9	119334418	119334718
chr9	119499228	119499528
chr9	123883977	123884277
chr9	124755015	124755315
chr9	125987848	125988148
chr9	126899747	126900047
chr9	127054048	127054348
chr9	127242883	127243183
chr9	129320189	129320489
chr9	130797408	130797708
chr9	131057726	131058026
chr9	131321277	131321577
chr9	133816686	133816986
chr9	133873757	133874057
chr9	134053641	134053941
chr9	134211621	134211921
chr9	136647189	136647489
chr9	138998842	138999142
chr9	139062244	139062544
chr8	12899842	12900142
chr8	13519744	13520044
chr8	17557173	17557473
chr8	19265917	19266217
chr8	19991278	19991578
chr8	22280189	22280489
chr8	23267748	23268048
chr8	27721390	27721690
chr8	29034506	29034806
chr8	30085194	30085494
chr8	30354315	30354615
chr8	31042901	31043201
chr8	37259345	37259645
chr8	37739277	37739577
chr8	37924745	37925045
chr8	38815065	38815365
chr8	56842931	56843231
chr8	58333326	58333626
chr8	61309433	61309733
chr8	65294674	65294974
chr8	66894511	66894811
chr8	71446673	71446973
chr8	74080653	74080953
chr8	81142973	81143273
chr8	81259938	81260238
chr8	86132846	86133146
chr8	90737947	90738247
chr8	96036807	96037107
chr8	97192284	97192584
chr8	101270559	101270859
chr8	101450159	101450459
chr8	102135588	102135888
chr8	116439896	116440196
chr8	123584542	123584842
chr8	124084546	124084846
chr8	124191192	124191492
chr8	126430017	126430317
chr8	126446962	126447262
chr8	128902307	128902607
chr8	130838545	130838845
chr8	131020880	131021180
chr8	134029531	134029831
chr8	134510798	134511638
chr8	134706634	134706934
chr8	135643818	135644118
chr8	139698673	139698973
chr8	142185133	142185433
chr8	142736966	142737266
chr8	143750491	143750791
chr8	143946213	143946513
chr8	146125627	146125927
chr8	146228328	146228628

## Sheet: EXP_Human_Up
X64709
CTSB
SSTR1
CTNND1
CLCN1
OSTCL
TRPV2
ETFB
TBCA
LOC654342
STAC
ZC3H11A
UBE2L6
C13ORF31
DKFZP686E10196
PSG5
BC014506
NBR2
TGFBI
FAM20C
BC019893
GALNTL2
MRPS31
EEF2
PARP10
BCAS1
BC022047
PRIM2
SHISA9
SHOX
ZSWIM7
MICA
FLJ00313
SFRS17A
SCAD-SRL
GOLGA8A
CST6
AK023018
HEATR2
LOC554202
CCDC85A
PAX8
KBTBD7
AK095549
HLA-DPB1
RPL17
ARL16
GDF5
RPL23
PP1164
EPHA4
DHFRL1
RFX8
TRHDE
AK128245
BEND5
AX747507
ODZ3
APOBEC3F
SPESP1
AK126286
CR604242
CAPN10
FRAS1
STMN3
DKFZP686B222
CR613944
AKR1CL2
TIGD1
BC018860
DJ031154
GSTM2
LHX9
C17ORF45
NEIL2
HOXA11
AK056885
NOXA1
DERP7
MGC45800
LOC339047
LHFP
S1PR1
ZNF542
C19ORF6
MTF
LAPTM5
PAX3
NDN
RPL34
DKFZP564G1016
SLFN11
MGC12916
LOC339535
ABPARTS
SPOCD1
SET
JUP
HLA-F
AK125955
NME2P1
AK026101
MLPH
GPR37
EMB
HMGB1
MCART1
RYR2
PENK
PDGFD
AK123934
DJ031123
MAPK11
DKFZP761G18121
BC016291
DKK2
LOC728392
PRDX5
ATP6V1E1
ZNF577
NEK10
AL833146
HAPLN1
ISCU
ARSD
AX746741
GLYATL2
OPCML
ADM
LIN7A
DKFZP781M0415
CR604408
PCDHB3
BC045725
AK126213
FTSJ1
LRRC2
AFP
CACNA1A
LOC91316
AF290475
CR609342
AK124970
AK025855
DKFZP686J1569
WNT16
KRT34
AKAP6
HSPB11
C14ORF37
BC080605
AK056196
EIF3B
BNC1
MTMR15
CR625980
BAALC
GTF3C5
LOC390595
AK124484
UBB
SNORD81
S100A13
GGCT
GALNT5
OXTR
HSPE1
AK123100
BC042032
SLC38A6
PCDHB2
P2RX6
BC039516
ARMC4
SCNN1D
C9ORF50
AL832786
SIM2
SGCD
FLJ39739
C13ORF16
GNRHR2
SUMO1P3
C1ORF140
PMAIP1
CLDN11
MMP24
TRNP1
PPP1R3C
C9ORF142
DPT
OLR1
CERKL
AF131837
LPPR4
ZNF254
ADPRHL1
EBBP
AK021876
WDR78
LOC149134
TAF1
GFRA1
NBPF1
COL12A1
CR593374
SLC17A9
ZNF826
CR621436
AMPH
FBXO41
SEZ6L2
PLIN3
DKK3
C20ORF43
PTGES3
LOC389033
ATAD3B
TMEM132B
ADAM28
NAIP
CLEC12A
USP11
AK309896
BC015662
AK094392
IL24
FIBCD1
PARD6G
CPA4
ODZ4
DTX4
BC139719
FLG
CR623475
AJ606316
GALNT6
CR603327
TVAS5
DNAJC15
LOC375295
FGF13
CR627053
TCEA3
AK094562
BC110411
AK124776
RPL31
RGS11
BCMSUN
BC042978
NY-CO-8
CR598849
MGC16121
FAM84A
PRP3
RPL23AP7
SRRM3
TNFSF4
CR602075
LOC134466
STYXL1
NEDD8
RUNX3
PRSS12
UPK2
AF064843
CCDC61
GNAO1
AK095335
UCN2
PX19
C8ORF79
ESPNL
PSORS1C1
RBM38
CLEC14A
MYL5
PLAC4
TNFRSF10D
MAGED4B
TPT1
ZNF90
LOC100133669
UNQ2963
ZMAT1
SBF1P1
FAM26E
AX747537
FERMT3
ASMTL
RSPO4
CHRAC1
C11ORF45
CLTCL1
B4GALNT4
TDRD9
SDK2
RGS5
NOL3
SLC39A7
LOC148709
AK091100
BC032042
BC043188
AK094828
MGC70863
CECR7
TUB
IFI27L1
AX746542
BC047952
LOC100132288
IL7R
AB209185
PHACTR3
LOC148189
NRN1
APOL6
WHAMML1
ANGPT1
CR603215
DDX43
ZNF689
AK022898
KCNS3
HOXD1
AK055831
ISOC2
AK055254
BC041923
HOXB5
LRDD
GPC1
KIAA0864
EFNA5
DQ589974
ITGA4
BC132841
GTPBP6
BC030122
RPSAP52
TOM6
SUGT1L1
BC032030
GPR153
ASPHD1
LRRC46
EID1
AK125301
AK091028
C19ORF20
KIAA1908
GGH
HCG_2014417
H3F3C
ATP6V1G2
AK024736
KIAA1113
PTGFR
KRT80
PADI2
AK124757
MUC20
BC038559
MAP2K6
AX746535
HBE269
AK127989
ATP5E
BC072410
NPAS3
ZNF138
AK123543
HOIL-1
AL157440
LOH11CR1A
LOC149837
C3ORF42
MAP1LC3B
DKFZP434K0814
AKR7L
PARK7
STAP2
GPX7
KRI1
ZNF624
SPATA18
ODZ2
SLC25A6
DENND2A
SIPA1L2
LOC727677
GTF2F2
AX746755
CADPS
AURKC
BAI2
C4ORF39
FAM111A
BC039495
TBCK
EHD3
LAMA1
BC037167
FOXD1
PDE1C
BC069257
MIF
NCRNA00204
LOC147727
PYDC1
CLEC12B
KIAA1867
AK056252
APO3L
ECHDC2
NCRNA00169
BC107108
C6ORF138
PCBP3
GPR161
BC034319
UBL4B
GRIA3
AK055386
PLEKHA9
TRIP6
EDIL3
SLC7A14
DKFZP586E1322
SERHL
MYBL1
CRABP2
KNDC1
TUBA8
ST6GALNAC5
PRPF8
MST076
C22ORF27
TRIM55
AK128346
RNF212
DKFZP313C2412
AK097794
RNF182
C9ORF167
LOC96610
FAM20A
ZFYVE28
C20ORF134
S100A2
BC039664
INPP4B
CTSC
AF075052
BC036850
RAC2
SH3BGRL2
EXD3
CCNB1IP1
INHBB
HOXD8
SPAG4
LOC647946
DNAJC4
IFT81
PRPH2
C20ORF196
KRC
RHOU
C1ORF162
MGC2752
NETO2
ERMAP
CDK9
BC080555
SPPL2B
ZNF2
BC040926
CACHD1
RUVBL2
BAG2
HLA-DPA1
CR616081
B4GALNT1
AHSA2
C1ORF53
RPL12
MOK
GSTM1
NPB
CBX8
TP53I3
DAB1
BC015159
SCD5
GPRIN1
DKFZP434B217
GPR128
LRRC34
PUSL1
HKR1
PAPPA
OXCT2
ZNF833
AX746529
C-ERBB-2
C9ORF37
AK096625
SH3YL1
GTF2A1L
C13ORF29
C14ORF149
ZNF280B
AK026502
LOC100132215
HCN1
CARD8
LOC645166
IMMT
RNF7
PERP
TCTN3
LYPD6
CECR1
GSC
SLC46A3
AK024141
BC028022
AK057177
NTHL1
GNL3L
VSTM2L
KRTAP1-5
AK094354
LDHA
KIAA0728
TMEM129
CHSY3
BC038361
BC067112
PSCA
GABBR2
SALL1
BRD9
AK023856
TGFA
PDE11A
ARHGAP27
AK311345
AX747190
TRPV3
LOC541471
PCDHB9
GSDMB
REEP6
B3GALT2
HAR1A
BC016976
SSC5D
KIAA1928
MFSD10
C11ORF71
CR616845
C20ORF44
CCL26
BC136808
UCHL5IP
NDUFAF2
BC032899
MALL
KIAA1234
CD83
HAS2
HMGN2
FAM13AOS
LYPD6B
DPF3
APLP1
SATB1
CYB5D2
HSH2D
HYDIN
DENND2C
PTPRCAP
PDE4DIP
KIAA0196
TSPAN5
BSG
BC011779
CR612603
COL23A1
FLJ35776
GCNT1
TUBE1
D2-2
FAM125A
LPCAT2
PLEKHG4
LPAR2
KLHL35
AK095154
AX747213
MFSD7
CNNM1
LTK
FAM167A
FAM84B
FNDC1
BEND6
CYTOCHROME_B
TELO2
HLA-DRA
CR623750
RP11-472K8.2-001
AL137535
SLC4A4
ACAP1
BX647987
CES2
C3ORF71
SEMA7A
C10ORF41
AX747913
OLFM4
CFHR1
AK096592
CADM1
C11ORF41
PTPN20A
FLJ10038
PLEKHO1
AK130099
C3ORF45
COL8A1
H2AFY2
LEPR
ELTD1
LOC143666
EXTL1
PRR12
DKFZP434H012
KRTAP1-1
KCNIP3
ACP5
SETBP1
39699
AK130329
SERHL2
LOC730101
KCNH1
LAYN
CCDC159
AK128400
NDNL2
NTSR1
IL12A
AGBL3
BC037327
CR613718
IRS1
TTTY15
BX648714
BC005905
KRT10
KCTD4
CR591356
ANKRD5
ZNF83
C17ORF65
PRLR
CR596832
VPS28
JAK3
RGS10
SC65
STAG3OS
RPIA
MECOM
SFT2D2
BX648541
AK303295
DUS2L
BC089451
LOC100009676
ACOX2
MKX
LOC440895
SMOC1
ADAMTS12
CR624471
ATL1
PCDH19
PSG4
MYO15A
PPP1R3F
BC071633
PALM3
SNHG7
PPID
MTNR1A
AK094825
PP14762
BC067347
GNG7
DPYSL4
DLK1
PANX1
BC036909
MAP4K2
HERC6
P/OKCL.4
PTPRU
AL133111
ACAD10
ABLIM3
BC071617
KIAA1066
CCDC85B
CCDC113
BX538254
AX747640
AK093077
IGM1
SGTB
ANKRD36B
PCDHGB7
CIDEB
AK000028
RFC1
HYMAI
IQCG
FAT3
PHYHD1
STK32C
AK097891
COL13A1
MSX2
LOC284276
DKFZP762B162
RPS11
ZNF404
OK/KNS-CL.6
DQ596646
BC043380
ZNF846
FLJ00420
GBP1
PABPC1L
PRKWNK4
ZNF85
REEP2
C17ORF107
AGTR1
KIAA1683
CR610863
KATNAL2
BC069815
C18ORF18
LY6E
CEACAM19
CR604543
HLX
AK294518
CLEC11A
RAGE
CCDC74A
ZNF467
BC042096
LYNX1
GPR89A
BC014373
MKRN3
MFGE8
DKFZP686B2235
FER1L4
SNORD113-4
S100A16
KIAA1024
AK057104
DCHS1
ARHGAP23
FXYD5
BC025734
ANKRD53
ZNF560
HSD17B1
HSPB3
GRIN3B
BC033949
FOXRED2
NRSN2
HSP60
C2ORF82
COL6A1
LOC642852
LOC283392
MOBKL2C
ZNF607
PCDHGB2
BX648496
PCDHGA2
PITX1
CCDC14
COL6A2
LOC348926
LGALS1
MPP4
AK125727
CCDC90B
LOXL4
ATP6V1C2
BC039524
TBL2
LOC283050
BC047384
C10ORF4
FASTKD1
AK098263
STX1A
CPAMD8
SPA17
COLEC12
DDAH1
UBL3
MMAB
SPEF2
AP1S1
BC031919
GAD1
CHPT1
PPAPDC1B
LOC404266
NFKBID
AK5
TNFRSF14
KIAA1609
SMC5
LOC550112
ANPEP
AK026905
PSG1
CDH15
ANUBL1
CUBN
STC2
DHRS3
RPL32
TCTEX1D1
C1ORF204
DHRSX
AK297919
GPC2
BC066355
CR626459
KIRREL3
GUCA1B
BC2028
LUM
NBAS
MAP7
CA13
DKFZP434C0328
ZNF876P
ZNF7
BC045668
BC038205
RFNG
AK093898
BC036698
BX649164
BC007360
SDC3
CDH28
AK125733
AX746690
BC043400
FLJ45244
KIN13A
EMILIN3
ROBO2
PRRT2
PLXNB3
KIAA1702
EYS
FIBIN
ZWINT
CAPSL
AK308660
IDS2
TRPS1
ERO1LB
HOXB3
COL11A2
FAM82B
IGDCC4
MALT1
ARCH
KLHL10
CITED2
CORO1C
KRT33B
APOBEC3D
CR612090
AK023685
AK056401
AX748312
FAM19A5
TAS2R20
SH3BP2
ZNF764
TLE4
ENKUR
AK096792
CR602684
LOC401397
RGMB
PABPC4L
KCNC4
SERF1B
KIAA1618
AX747210
AMBP
KIAA0445
EVC
ISLR
DIRC3
SV2A
DNAJB5
BLOC1S2
ACE
NLRP1
ARMC7
C20ORF132
S100A4
PITX2
AL049675
DBR1
FAM69A
EID3
AK026477
DKFZP434I0612
NIPSNAP3A
SLC7A10
MAP6
VILL
GLT8D2
DPYD
BC052811
CD59
COL18A1
AK124897
GNG2
HEPH
BC047077
TUBB2B
KIAA0495
FES
NSUN5C
ALDOA
AX748298
TNFRSF21
ANKRD36BL1
CCND1
C3ORF55
TPMT
DHCR24
TFAP2E
CDH8
BACE2
AF007131
C17ORF101
C22ORF46
PHYH
COL24A1
BX641154
DQ601089
AK000154
KIF6
GDPD3
BC014180
TWIST2
QPCT
FAM173A
WDR4
ROM1
MYPOP
SCRN3
IGSF8
APO
STMN2
DAMS
U90917
SSPN
VEPH1
POU2F2
ALPK2
CXCL1
FNDC4
RPL35A
BATF2
BC042431
UROS
ZNF563
AK092333
RLBP1L1
FANCF
OBSL1
DDX10
PL-5283
PCDHGB6
APOBEC3G
CMBL
SHANK3
SLCO2A1
LOC90784
PLCB4
KIAA1862
IFI44
NOX4
PKM2
IL1B
ZNF135
C14ORF143
PRKCA
DIS3L2
SLC4A8
NCAM2
SH3KBP1
AK127696
PRDM1
NDUFB11
WIPF2
CLR
AK128707
SMAD1
C2CD3
KIAA0365
P42
GRWD1
NCRNA00085
RPL10
RPL37A
PRKCSH
SLC14A1
CLDND2

## Sheet: EXP_Human_Down
RPS28
RPL27
RHEB
PGAM1
AIF1L
UBE2S
H19
IGFBP2
IGSF3
ATRNL1
LSP1
C1ORF57
TINAGL1
MYH11
MTSS1
PDLIM3
KCNMB1
GTF2I
WASH2P
ZNF704
C2ORF40
IFI30
ISM1
SDHD
OCEL1
SLAMF7
GRIK5
CCDC110
C13ORF33
PTPN3
HHEX
GALNTL1
CCDC88C
MGP
ABCC9
ISCA1
FAM149A
DNER
IL33
RGS7
CD163
CXCR7
CDC2L2
ACOT6
SLC24A3
ENPP5
RAB28
FAM35A
ABCG2
PGR
RAB43
ART5
PDGFRL
POLR3G
PLCL2
ITGB4
MEOX2
SMOC2
PYGL
FTSJ2
DGKA
WNT4
PPP4R2
ABI3BP
NUDT4
FAM72D
H2AFZ
CBWD2
LOC652276
IGF2
CD9
C1QTNF2
DNAJC25-GNG10
C1ORF52
DYNLL1
ESRRA
OMD
RERG
USP10
AGAP11
PPAP2C
GOLGA6L5
RNF144A
EIF4H
AIDA
MRPS17
EEF1G
HISPPD1
KCNJ8
KCTD16
GPR172B
RAP1B
CR627093
GPC3
RPL7
PCOLCE2
LOC387646
RASL11B
PLS1
MYO5C
ACAN
ATG12
BZW1
CLDN1
FABP3
GCNT2
SERPINB2
ITPR1
KCNJ2
FNDC5
ANKRD1
PSMB3
GPR63
DL492456
ADAMTS15
ANXA8
F8A3
RTKN2
EXOC6
RPL26L1
ABCG1
C18ORF32
RGPD6
CA2
HRH1
PLAT
COPG2
RPAP3
FAM73B
FBF1
SDR42E1
MRPL38
IGF2BP3
SPATA13
CPE
ATAD2
TLK2
USP18
STRADB
CSGALNACT1
FOXO3
IL4R
FCGBP
ITGB1BP2
WBP11
TMCO6
FOXP2
PKNOX2
TGFB3
TRIM47
CDK5RAP3
CHGN
ADRBK2
ZNF860
AKR7A3
SMPD2
ADAMTSL3
NUBP2
ADAMTS7
PKP2
GPR89B
PALMD
SGEF
CCNJL
TTC9
NFIB
SHC2
OGN
GMFG
RGS16
FUT1
CD200
PTGES
SLC7A2
POM121C
HSPB1
PDCL3
FKBP9
VCAM1
CCNF
LSM11
HEYL
GLT8D4
SHISA2
TECR
CTSH
FI58G
KIAA1671
UNC13A
C12ORF73
TMEM59L
DBI
PARD6B
CYP4F11
KIAA1875
SERPINB9
LOC100240735
LOC653113
PF4V1
TMEM100
GPR64
C1ORF227
ARHGAP20
NPNT
GSG2
ZFP90
RNF138P1
AMD1
PDE8B
RHPN1
F11R
CR598488
NTRK2
PLAC9
SERPINI1
WBP1
NANOS1
GATM
RSPO3
PCDH1
TEK
GAPDH
HRH4
DBNDD2
PCSK6
ARVCF
CA12
CUL9
NTRK3
IQCA1
GPR137B
HMSD
PA2G4
CR597916
DCUN1D5
SYTL3
SOBP
OSGIN2
NKAIN1
GAR1
ACTG2
TRPC6
ANK3
LASP1
KIF20A
MED21
LEPROT
TMEM25
MANSC1
KIAA0895
KCNK3
FAM58A
MAGOHB
PSMD4
CTAGE6
CRLF1
BMS1P5
HDX
MGC39545
LOC339524
FAHD2B
MRAP
LXN
AP3S2
ST3GAL6
SCRG-1
FAM107B
KSR1
PDLIM5
OLFML2B
MXD1
LOC100130015
UTP14C
FTH1
PTPRZ1
AKAP12
DAK
RPL14
PGM5
CCL4
CDH6
MMP28
CES1
RRP9
HSD11B1
DKFZP434N035
IDH1
RFFL
SAMD8
MYOCD
ADAM19
CCL4L
ZNF101
SAP30L
SYDE2
MYOZ2
NALCN
TGDS
ORC1L
SORBS2
ZNF551
C19ORF51
RPLP1
PPARGC1B
RAN
KIAA1644
ZNF485
C1ORF151
GGT5
PCDH-PSI2
TMEM183A
RAD51C
HIST1H2BG
GTF2H2C
AK001875
SLC29A1
EIF4A2
LOC100129550
ITGA9
DRP2
KRT7
CCND2
A2M
39697
TCF7L1
SESN3
IL6ST
HSPC159
ABCD1
HELLS
PCDH7
SYT1
PLXNB1
CTSS
MPDU1
AL831977
MTUS1
EBF2
WISP2
EXO1
ITIH3
BMPR1A
RBM4
CACNB4
MYH3
GPRC5B
ELMO1
MCM10
LOC81691
SUSD5
CD58
BPIL2
WDR76
CDC20
KAZALD1
ALDH2
PLA2G4A
INA
USP6
PYROXD1
TSPAN12
GLDC
39509
NP
SLPI
MIF4GD
VGF
TSSC1
TNNT1
LDB3
KBTBD8
SERINC5
LIF
UHMK1
SGMS2
SRXN1
C20ORF29
CR625276
GPR113
HIST1H2BJ
C12ORF76
PBLD
FBXL2
DSCAML1
C6ORF192
CD3EAP
RSPO1
TMEM27
LTBP1
ISL2
EIF3E
FGL2
STAT4
TNFRSF6B
C1ORF226
ACADL
FAM103A1
PLEKHA3
ST6GAL1
FAM134B
POLR2J4
BSCL2
TTC32
CLPB
FLT1
ABHD3
GCHFR
ZNF573
SLC25A40
MAGED4
RASSF1
LIMS3
USP12
LOC399815
POLR1B
KIFAP3
SLC17A7
ZDHHC8P
ASB3
WHSC2
CLDN4
PNPLA7
ZFP30
DPY19L2
DOK5
FAM54A
NPC2
FXR1
PHOSPHO1
ROR2
ICAM4
HMGA1
SMPD4
KIAA1199
NOP58
FAM86A
MSC
COL4A1
ESCO1
ACOT1
MAPK6
FOXS1
RNF168
PIR
CHN2
TMOD1
PDE3A
SOD3
METT5D1
LOC651250
ECSCR
ADCK1
CDCA7
TMEM133
ZNF518B
MPRIP
RABGAP1L
DQ786304
SORBS1
ZNF79
SRP9
ZNF385B
EDNRB
CELSR2
PPARG
NCRNA00152
TMCO1
LOC402176
FAHD2A
TNFAIP8L3
CENPO
AKR1E2
RASL11A
HACL1
MMP21/22B
GNL3
SYNE2
LRRC67
PPP4R4
ANXA3
FHDC1
NR4A2
RPS9
CMPK2
PTOV1
GK
CISD2
C16ORF74
FHL1
GCFC
TDRD10
HEY2
MITF
GRINL1A
WBP5
TPM3
VHL
CYP39A1
KCNJ14
KLHDC7B
LOC100128822
TMEM92
STRAP
SMYD2
FAM21C
CCL4L2
PPP1R13B
ZNF425
CYGB
HES1
LOC150776
C3ORF70
RNASEK
ZNF177
RABGAP1
EFHD2
MEIG1
SLMAP
EZR
UBA2
METRNL
GJA1
GFPT2
GATSL3
PRICKLE1
C11ORF9
BAX
ZNF335
NOVA1
DKFZP586I1420
MYO1E
IFNE
NFS1
ATP13A2
SF3B4
TRIM9
PMS2L11
RUFY3
LITAF
P4HA3
NRN1L
SLC40A1
ATP10A
PPT1
TNFRSF11A
AK3L1
DCAF17
RCSD1
ZNF365
ADAMTS10
COX10
PCSK9
SDHALP2
SPINT2
LAMC2
SLC16A14
GPR177
STK19
KIF20B
ADPRH
RPL10A
EPB41
CGREF1
KIAA0458
NUDT8
HSD17B8
CARD10
ZNF747
FAM9C
OSBPL10
B3GALTL
CAMK1D
TMEM97
C2ORF39
F2RL2
NOL8
FAM133B
CLCN5
ZNF410
FAM3C
FLRT3
RALY
HDAC11
PTGIS
BAIAP2L1
CDV3
DDHD2
FSTL3
COLEC10
ACOT2
BCL2
TCEAL1
TEC
PRKAA2
MAT2A
MAPRE1
C2
KLC4
ASRGL1
SCLY
CACNB3
LRRC32
SMAD9
GLTSCR2
NCAPG
TDG
IL34
VPS13A
CCT7
IL1RL1
ZNF619
HYAL1
TDRD6
GCLC
SAMD5
XG
MED9
KCNE4
PI4KA
KCNN2
CASP8AP2
MCAM
CDCA2
NAP1L2
IDH3A
MST4
RRAGD
UNC93B1
GDNF
NID1
AIM2
SLC25A44
TMEM30B
ARMC10
PCSK1
REL
CXCL14
PM20D2
VAV3
ETV3
GPER
GRAMD1A
SDC2
AK095721
SLC25A4
AK094309
RDH5
RAB12
FOXF1
NT5M
RRM2
ZBTB8A
ZSCAN29
MAP1LC3B2
UNG
LOC644172
ACTR3
MARK1
PARP15
C4ORF46
CD274
LAGE3
EIF2A
C17ORF28
KTELC1
CENPP
ZNF37A
SCOC
LIMK2
CXCL2
CCDC15
FBXL6
NEIL1
C14ORF109
MRVI1
ANO1
USP45
C7ORF70
CADM4
NUS1
NMRAL1
MEIS3
NPM3
FUK
TMEM35
DBF4
FAM181B
EIF2AK3
CHML
RBM41
CUGBP2
GSTO2
NPL
RNF13
PABPC4
ZNF354B
RP
MOBKL2B
NAPRT1
SLC12A6
EDNRA
HLA-H
ARHGAP6
CPM
POLL
ID3
RHEBL1
C8ORF37
CALHM3
LAMC1
TAF15
PARP4
CHST10
CLGN
BOLA2B
ZNF678
ZNF578
GTF3C4
TMEM183B
THNSL2
AKAP5
RBPMS2
ZNF420
SORT1
C13ORF27
SNCA
BMP8A
PSME2
ETV7
PTPLB
TRAF3
PKMYT1
HRMT1L2
LRRC16A
UNC84B
SRL
SFRS6
PDE2A
IRF1
PLS3
E4F1
NAALADL1
SEMA5B
RASD1
KGFLP2
HAP1
TMEFF2
PACSIN2
TP53INP2
POM121L10P
MRPS18B
NAG11
TL132
KIAA1863
TMEM160
TM6SF1
CD14
SLC4A7
ZUFSP
MBNL3
NR2C2AP
ULK4
RARB
C3ORF14
KLHDC3
ZNF268
TGFB2
KLHL38
SFRS5
ZNF737
EPB41L4B
C11ORF49
SLC7A9
CAB39L
C10ORF10
VASP
SCARB1
PRSS35
SLC2A5
CFB
SAT1
NXPH3
STBD1
SYNM
MYBL2
RBBP9
ERCC6L
WDR48
LYAR
FAM108C1
FANCG
STAMBP
ASAP3
COX6C
PDCD11
TBC1D1
TET3
SH3TC1
ANKRD46
KDM2A
SCAND3
RAB2B
MAPRE2
PTER
GORAB
NHLRC2
ZNF714
MTMR6
PELI1
MED27
ZNF131
IQGAP3
ESAM
HS1BP3
FGF21
FUCA1
NFKBIL2
WRB
LGI2
UBAP2
GATA6
PRKAB1
NEK8
PLA2G7
KRBA1
DCAF12
LRIG2
NPR1
RPTN
L3MBTL3
TBX2
HAND1
FOXP1
TADA2A
B9D2
CDK5
IL1A
CARD11
KIAA0284
BTG3
GHR
DDI2
DKFZP779O012
WDR92
PRTG
PHF6
SLC30A6
STC1
TLE1
GLUD2
TYW1B
LOC283070
PDE4D
UQCRFS1
DNAJC9
ATP8B2
FAM92A3
C14ORF80
HIP1R
XKR9
PARP3
VAC14
CHRNB1
PPTC7
PLEKHB2
AKAP1
CYTL1
BLM
FAM76A
OLFM1
CEBPA
PMEPA1
PQLC3
PDE10A
FBXO46
BCL2A1
CEP192
ST7L
FRMD4A
MFSD6
C15ORF39

[truncated: 6 more sheets: EXP_Chimp_Up, EXP_Chimp_Down, EXP_Common, EXP_LCL_Human_Up, EXP_LCL_Human_Down, EXP_LCL_Common]
