# Supplementary material for: Extensive Evolutionary Changes in Regulatory Element Activity during Human Origins Are Associated with Altered Gene Expression and Positive Selection
Source: PLoS Genet. 2012 Jun 28;8(6):e1002789. doi: 10.1371/journal.pgen.1002789 (PMC3386175; doi:10.1371/journal.pgen.1002789)
Supplement: Dataset S1 — Supplemental data file 1. Species-specific DHS Gains, Losses, and Common regions. Excel file containing coordinates (hg19) of differential DHS gains, DHS losses, DHS common regions, as well as a list of upregulated, downregulated, and commonly expressed genes (UCSC gene symbols). A BED format (non-Excel) version of the same datasets are also included (SupplementalDataFile1.zip). Supplemental data file 2. Motif analysis boxplots. Boxplots showing pairwise comparisons of log ratios of the best position weight matrix (PWM) in a DHS Gain/Loss/Common site between each species. Motifs for 130 transcription factors are represented on the X-axis. The Y-axis shows the ratio of the PWM score change for all DHS sites in the set of regions (DHS Gains/Losses/Common) being compared for each TF. Supplemental data file 3. Motif analysis scatterplots. Scatterplots showing the level of enrichment of a transcription factor motif in each species to the level of DNase hypersensitivity. One hundred and thirty TFs were analyzed separately. Supplemental data file 4. BED file containing sequence counts for all DHS regions used for differential DHS analysis. Supplemental data file 5. Excel file containing sequence counts for all genes captured by DGE-seq used for differential Expression analysis. (GZ) [file pgen.1002789.s001.gz › ./supplemental_data_files/supplemental_data_file_4_DHS_Rawcounts.bed]

chrom	start	stop		HF1	HF2	HF3	CF1	CF2	CF3	MF1	MF2	MF3	HL1	HL2	HL3	CL1	CL2	CL3
chrX	230681	230981		9	5	6	0	0	0	0	0	0	15	10	18	0	0	0
chrX	230774	231074		9	5	8	0	0	0	0	0	0	14	13	23	0	0	0
chrX	329604	329904		45	26	28	0	0	1	0	0	0	13	13	25	2	0	2
chrX	329874	330174		49	17	17	0	0	0	0	0	0	7	10	3	0	0	0
chrX	330144	330444		30	16	11	0	0	0	0	0	0	7	14	13	0	0	0
chrX	335845	336145		4	5	3	18	14	7	0	0	0	6	13	3	28	8	8
chrX	336115	336415		3	5	2	2	3	6	0	0	0	7	6	5	24	4	1
chrX	336385	336685		4	0	1	20	16	5	0	0	0	5	3	14	65	16	9
chrX	345772	346072		10	5	1	15	12	13	0	0	0	3	5	17	17	20	8
chrX	506412	506712		21	18	16	3	6	5	3	13	7	3	3	3	2	0	3
chrX	853409	853709		21	10	3	14	12	3	4	7	2	10	8	7	10	6	2
chrX	853679	853979		11	9	9	3	11	6	4	3	0	9	11	5	0	22	4
chrX	853949	854249		7	17	4	7	8	1	6	5	0	15	5	0	0	8	1
chrX	854541	854841		16	4	3	15	10	11	4	12	5	16	24	12	8	12	6
chrX	854811	855111		27	5	2	11	15	7	3	7	3	9	16	12	8	13	14
chrX	855958	856258		24	9	2	5	12	12	5	1	3	13	19	14	5	20	8
chrX	856228	856528		14	1	4	3	15	3	4	6	5	10	13	7	6	22	4
chrX	856498	856798		16	15	8	3	19	7	5	3	6	10	15	9	3	14	0
chrX	857405	857705		24	10	2	2	7	3	2	3	4	2	19	13	8	10	2
chrX	857675	857975		24	5	1	6	8	2	2	7	0	10	12	10	5	13	10
chrX	857945	858245		34	7	11	2	7	3	2	0	1	12	4	12	0	24	9
chrX	858215	858515		3	8	2	5	10	4	4	1	3	4	4	2	0	15	3
chrX	858485	858785		6	8	2	26	16	3	3	3	2	8	17	5	0	19	4
chrX	858755	859055		6	14	6	6	2	8	1	2	2	9	17	1	6	11	1
chrX	859529	859830		12	9	6	14	11	2	5	0	0	11	12	3	0	22	6
chrX	873633	873933		21	9	5	2	22	12	7	3	2	4	21	10	1	10	16
chrX	880876	881176		15	10	13	7	10	3	4	16	6	4	3	7	8	4	2
chrX	881011	881311		12	11	14	6	9	3	5	11	8	1	0	5	11	6	8
chrX	1729085	1729386		3	0	1	0	0	0	0	0	0	14	10	12	0	0	0
chrX	2007341	2007641		2	4	0	3	9	4	0	0	0	1	17	8	0	4	3
chrX	2242475	2242775		8	5	2	1	13	3	0	0	0	2	6	10	16	7	5
chrX	2242556	2242856		8	4	3	2	10	1	0	0	0	2	10	7	16	7	5
chrX	2353383	2353683		1	3	1	0	1	2	34	35	21	2	1	1	0	1	1
chrX	2363620	2363920		6	1	4	5	8	5	6	3	2	2	2	4	13	4	11
chrX	2365379	2365679		2	3	4	3	12	0	17	5	5	6	8	8	5	8	4
chrX	2365641	2365941		4	0	0	1	3	4	9	1	3	3	5	0	1	1	1
chrX	2367153	2367453		6	0	1	3	9	3	0	0	0	2	2	4	20	4	5
chrX	2367423	2367723		4	2	0	3	13	1	0	0	0	6	9	7	12	5	1
chrX	2367693	2367993		0	3	1	11	0	0	0	0	0	7	7	2	17	0	2
chrX	2369179	2369479		1	1	1	3	6	1	9	21	5	6	6	2	5	0	0
chrX	2369405	2369705		13	15	6	23	9	5	15	31	12	4	6	8	0	2	2
chrX	2369631	2369931		7	11	8	11	21	3	18	10	12	5	4	6	7	2	3
chrX	2370486	2370786		6	4	0	7	2	1	5	18	5	9	4	6	0	10	4
chrX	2370578	2370878		7	3	0	6	0	2	7	20	5	8	2	2	1	11	5
chrX	2373905	2374205		6	3	1	1	8	6	7	0	1	1	5	4	7	11	2
chrX	2374657	2374957		0	6	0	7	4	2	2	5	2	3	4	5	5	2	5
chrX	2375310	2375610		0	5	1	5	6	4	18	19	6	1	2	2	3	11	1
chrX	2378197	2378497		4	0	0	14	10	6	17	12	7	3	9	4	4	7	2
chrX	2379033	2379333		4	2	2	4	4	3	5	8	3	4	14	5	5	6	8
chrX	2379303	2379603		2	13	1	18	13	3	9	7	8	7	4	13	4	6	2
chrX	2379573	2379873		0	0	0	2	1	0	8	17	4	2	12	2	7	4	2
chrX	2381955	2382255		0	1	3	7	12	5	8	6	14	2	9	7	9	5	1
chrX	2388052	2388352		7	4	0	12	7	1	5	10	4	0	2	0	0	4	1
chrX	2390894	2391195		3	0	0	1	9	3	0	0	0	2	5	4	7	10	3
chrX	2391655	2391955		2	3	2	3	6	0	10	21	4	1	4	0	0	2	2
chrX	2391925	2392225		1	1	0	9	10	2	9	31	5	3	6	1	6	6	0
chrX	2395885	2396185		4	0	0	0	0	0	13	48	32	1	2	0	0	0	0
chrX	2396155	2396455		3	1	3	0	0	0	25	46	46	7	6	1	0	0	0
chrX	2399674	2399974		4	9	3	1	6	5	10	13	2	0	11	8	19	10	4
chrX	2399898	2400198		3	6	1	3	6	4	6	6	2	0	8	4	8	3	7
chrX	2400702	2401002		5	3	1	4	11	5	2	11	1	3	12	7	6	8	1
chrX	2400972	2401272		0	1	0	4	6	0	2	3	2	10	5	3	12	6	5
chrX	2401600	2401900		8	7	6	7	12	2	5	6	1	4	4	15	5	7	3
chrX	2401815	2402115		5	2	5	4	7	7	2	7	0	7	3	6	0	8	0
chrX	2402348	2402648		30	19	7	23	42	37	13	26	10	4	8	15	9	10	6
chrX	2402618	2402918		51	21	17	17	31	18	24	42	22	3	6	4	12	7	7
chrX	2402888	2403188		49	35	20	52	60	22	23	39	23	7	10	6	18	5	3
chrX	2403158	2403458		44	15	24	29	60	18	26	30	25	4	14	8	9	16	0
chrX	2403968	2404268		11	13	6	16	16	4	7	7	2	9	12	4	9	8	8
chrX	2404238	2404538		6	6	3	12	24	2	5	1	11	2	6	9	2	6	2
chrX	2404508	2404808		2	3	2	11	35	1	5	8	9	2	4	6	5	1	3
chrX	2404778	2405078		2	6	2	8	32	7	10	16	8	5	12	12	9	10	0
chrX	2406610	2406910		1	3	4	0	6	6	4	11	3	4	6	8	21	3	4
chrX	2406880	2407180		4	2	1	11	4	6	3	7	4	5	6	10	39	0	4
chrX	2407150	2407450		1	5	2	3	3	3	4	12	1	5	4	9	26	2	1
chrX	2407564	2407864		2	2	0	0	2	1	3	2	1	3	5	12	0	0	2
chrX	2409436	2409736		3	3	4	9	10	4	3	1	3	13	11	10	13	3	5
chrX	2409669	2409969		3	5	3	3	6	3	2	10	6	17	16	31	12	5	6
chrX	2409902	2410202		18	3	4	4	8	5	4	1	1	10	16	15	14	6	6
chrX	2410457	2410757		10	4	4	0	10	3	5	3	0	4	13	1	10	10	1
chrX	2410727	2411027		8	2	1	8	7	3	0	3	0	2	6	9	22	10	1
chrX	2410997	2411297		2	2	5	12	7	2	3	1	0	4	11	9	18	8	3
chrX	2413655	2413955		0	5	1	0	5	3	3	7	4	5	6	7	23	8	5
chrX	2413877	2414177		7	2	1	7	14	2	8	12	0	5	5	8	26	14	7
chrX	2415561	2415861		12	6	2	7	24	4	6	4	7	3	5	2	7	5	2
chrX	2415831	2416131		13	7	5	2	32	3	6	16	13	10	6	4	14	12	0
chrX	2416101	2416401		11	8	8	5	45	10	37	34	55	13	6	5	1	6	4
chrX	2416371	2416671		17	27	20	26	54	7	14	13	12	15	5	6	11	2	3
chrX	2416641	2416941		16	8	10	17	37	10	4	5	15	15	10	12	17	5	5
chrX	2416911	2417211		8	15	10	13	45	9	5	13	10	24	15	12	9	4	3
chrX	2417181	2417481		32	29	5	22	47	10	6	23	28	21	21	10	25	13	8
chrX	2418025	2418325		40	21	17	23	72	28	19	42	14	18	8	24	44	10	12
chrX	2419645	2419945		3	5	4	0	4	4	7	14	6	1	4	11	19	4	4
chrX	2419915	2420215		1	6	4	6	11	4	5	8	5	8	3	10	18	6	0
chrX	2420185	2420485		6	6	3	7	9	4	13	4	8	14	4	10	10	1	0
chrX	2420455	2420755		5	3	2	11	17	2	4	14	4	4	3	14	13	4	0
chrX	2420725	2421025		14	6	14	34	15	3	1	16	12	5	5	8	11	3	5
chrX	2420995	2421295		4	6	5	29	16	5	0	3	0	6	2	5	7	1	2
chrX	2423052	2423352		1	5	13	3	9	5	6	7	5	9	6	10	2	4	2
chrX	2423151	2423451		1	6	13	3	14	5	6	11	6	9	6	5	2	8	1
chrX	2426370	2426670		14	9	7	7	5	4	4	6	2	3	2	6	0	7	0
chrX	2432307	2432607		4	0	1	4	4	3	7	2	0	9	14	17	3	2	2
chrX	2444599	2444899		5	4	4	2	2	1	5	9	1	12	7	12	0	6	1
chrX	2466711	2467011		14	6	4	5	15	17	14	6	8	4	8	4	9	22	11
chrX	2466839	2467139		10	5	6	6	18	14	17	5	8	5	7	4	9	17	9
chrX	2467666	2467966		5	5	3	12	11	9	10	6	3	5	4	4	12	13	5
chrX	2467760	2468060		5	3	1	7	7	7	12	4	4	5	4	5	10	9	5
chrX	2468368	2468668		1	4	2	2	10	4	9	7	4	6	11	3	1	4	1
chrX	2468636	2468936		19	9	9	7	12	7	12	17	2	9	12	3	0	5	5
chrX	2468904	2469204		6	1	3	0	2	2	3	4	0	7	2	7	0	1	2
chrX	2470515	2470815		26	51	22	40	78	36	12	27	13	7	4	1	27	2	10
chrX	2470785	2471085		40	88	33	89	177	62	17	26	16	1	8	4	7	6	3
chrX	2471055	2471355		17	23	12	24	83	14	9	5	7	5	12	1	7	10	3
chrX	2475571	2475871		4	2	5	17	14	9	4	4	1	3	11	0	4	21	1
chrX	2477071	2477371		31	21	5	15	4	4	7	47	19	2	1	2	6	5	0
chrX	2477341	2477641		10	7	4	15	10	2	12	29	11	7	3	8	0	6	3
chrX	2477949	2478249		4	1	2	11	10	0	4	4	1	3	10	0	0	19	4
chrX	2478064	2478364		4	2	0	8	9	0	7	4	1	1	7	0	0	21	11
chrX	2478883	2479183		4	7	0	7	17	8	6	1	0	8	2	0	3	23	7
chrX	2484905	2485205		9	1	2	8	7	4	2	1	2	4	7	4	20	5	3
chrX	2485073	2485373		8	1	2	10	9	3	3	1	3	2	3	2	16	4	3
chrX	2487802	2488102		3	4	1	0	3	10	1	5	3	0	3	0	1	3	0
chrX	2494752	2495052		8	3	8	26	8	4	3	6	5	7	14	8	3	7	7
chrX	2495740	2496040		4	3	4	12	6	2	3	11	10	5	12	10	20	4	0
chrX	2496010	2496310		23	13	13	6	7	12	4	12	21	8	17	12	18	9	3
chrX	2496280	2496580		19	6	7	11	9	5	9	20	29	10	6	3	3	7	0
chrX	2496550	2496850		15	4	4	25	15	6	6	6	7	6	9	10	3	3	2
chrX	2496820	2497120		8	0	2	16	6	3	3	8	2	13	13	13	21	24	12
chrX	2498614	2498914		1	4	3	12	11	0	7	6	4	13	8	8	2	6	4
chrX	2500613	2500913		4	6	1	2	21	6	4	6	1	18	17	14	6	12	1
chrX	2500883	2501183		5	2	2	0	15	5	7	22	5	5	12	7	7	6	0
chrX	2501153	2501453		6	5	2	1	7	5	11	12	4	7	5	7	17	1	3
chrX	2501423	2501723		0	3	0	0	2	3	8	7	5	9	4	7	20	1	1
chrX	2501693	2501993		2	2	3	1	2	0	2	4	1	9	6	15	32	4	2
chrX	2502503	2502803		6	3	5	7	6	10	2	13	10	2	6	20	43	9	3
chrX	2502773	2503073		3	6	4	9	9	7	8	15	11	6	4	7	4	3	3
chrX	2503043	2503343		9	3	2	7	10	5	5	8	11	7	7	10	13	4	4
chrX	2503313	2503613		1	8	3	8	10	5	12	9	17	3	6	18	8	1	1
chrX	2503973	2504273		0	2	0	7	4	3	9	14	4	16	18	4	11	3	1
chrX	2505199	2505499		1	0	1	8	11	3	3	3	3	14	13	14	17	18	2
chrX	2505994	2506294		3	1	0	5	3	0	5	15	0	3	4	3	0	15	1
chrX	2506074	2506374		3	1	0	1	8	0	4	12	1	2	6	2	5	18	1
chrX	2507437	2507737		7	4	6	14	24	19	6	30	8	7	4	4	3	13	5
chrX	2507707	2508007		7	5	4	28	17	47	5	26	6	4	4	5	0	6	3
chrX	2508747	2509047		3	3	0	2	6	5	6	0	3	10	5	6	0	4	2
chrX	2509017	2509317		5	3	0	3	6	3	4	4	1	18	2	0	3	3	3
chrX	2510336	2510636		14	9	2	0	4	0	2	10	4	6	4	4	13	19	5
chrX	2511170	2511470		15	4	5	19	13	5	14	8	7	3	11	20	19	8	5
chrX	2511440	2511740		59	11	12	47	30	16	44	42	42	33	28	31	30	24	30
chrX	2512369	2512669		13	8	1	8	3	5	26	15	20	2	0	2	0	3	5
chrX	2512639	2512939		8	2	3	2	3	2	11	8	14	2	2	4	2	4	1
chrX	2512909	2513209		12	6	3	0	5	2	20	36	7	4	3	0	2	3	0
chrX	2522036	2522336		7	4	2	4	11	2	17	4	7	9	6	5	7	2	5
chrX	2525359	2525659		3	1	4	1	8	0	2	2	4	6	11	19	0	3	1
chrX	2526295	2526595		17	4	7	2	7	6	8	13	14	14	13	17	25	4	6
chrX	2526565	2526865		7	9	2	5	15	5	13	22	7	11	17	23	54	7	16
chrX	2526835	2527135		18	7	16	21	19	11	10	22	12	13	16	34	63	21	22
chrX	2528784	2529084		15	16	15	6	21	4	4	8	2	4	7	7	4	13	3
chrX	2528931	2529231		11	11	18	6	24	3	5	11	3	3	3	7	12	10	7
chrX	2531884	2532184		0	15	0	4	4	3	4	5	0	0	2	1	0	4	2
chrX	2532838	2533138		54	34	26	12	10	6	2	4	0	11	3	7	5	4	3
chrX	2533072	2533372		35	21	14	6	7	7	2	0	4	14	7	5	3	4	4
chrX	2536362	2536662		8	4	3	5	16	4	16	23	16	6	2	4	11	3	1
chrX	2536632	2536932		19	2	12	6	20	2	24	50	20	2	6	3	0	3	5
chrX	2536902	2537202		11	1	2	4	11	7	15	16	13	2	2	7	0	3	1
chrX	2540565	2540865		12	14	7	0	9	1	7	0	0	7	6	3	0	3	0
chrX	2540692	2540992		13	17	4	3	4	2	6	2	0	7	2	1	0	3	1
chrX	2545269	2545569		23	22	17	27	36	8	3	0	0	36	28	19	16	20	11
chrX	2545539	2545839		11	8	5	13	21	6	5	0	0	10	5	18	6	6	4
chrX	2562238	2562538		3	6	0	12	1	3	6	11	1	0	3	1	0	2	0
chrX	2562460	2562760		9	2	3	5	10	6	6	25	0	4	8	2	6	10	4
chrX	2562682	2562982		27	4	4	43	22	16	16	20	8	11	14	9	18	15	9
chrX	2564383	2564683		1	4	1	30	10	8	12	16	10	1	8	8	4	9	6
chrX	2564653	2564953		11	2	0	46	49	20	13	25	16	5	13	1	10	16	7
chrX	2564923	2565223		7	0	0	10	11	2	15	9	18	11	5	2	4	11	2
chrX	2565193	2565493		2	1	5	5	4	4	3	6	11	6	3	1	2	6	4
chrX	2583468	2583768		7	2	1	13	5	2	24	23	4	3	6	4	7	8	6
chrX	2583738	2584038		6	3	0	1	9	1	15	12	2	3	9	3	1	8	3
chrX	2588035	2588335		0	2	4	6	7	4	8	28	11	3	10	4	6	8	3
chrX	2594890	2595190		6	7	7	25	56	21	10	10	4	4	2	4	3	1	5
chrX	2595160	2595460		8	9	4	27	68	16	23	12	6	1	4	2	0	7	0
chrX	2595430	2595730		8	11	0	74	97	47	27	17	26	4	1	4	0	8	3
chrX	2595700	2596000		108	43	30	73	138	62	92	102	55	3	5	10	6	4	5
chrX	2595970	2596270		78	37	24	58	95	45	64	84	48	4	1	2	3	3	2
chrX	2597586	2597886		3	5	4	13	15	0	17	12	4	6	5	4	16	4	2
chrX	2597856	2598156		14	6	1	19	35	8	7	14	5	6	8	3	1	7	5
chrX	2598126	2598426		0	9	1	32	90	30	39	54	27	2	8	10	11	2	6
chrX	2598396	2598696		1	4	2	16	54	9	21	13	6	5	6	8	3	7	1
chrX	2608030	2608330		0	3	3	2	6	0	0	3	2	3	3	5	26	11	3
chrX	2608300	2608600		2	4	2	10	13	2	7	14	4	3	11	19	18	8	4
chrX	2608570	2608870		7	1	6	5	11	6	11	19	6	6	4	16	21	8	6
chrX	2608840	2609140		18	13	18	26	45	16	8	19	17	18	35	29	103	29	10
chrX	2609110	2609410		38	44	34	73	58	40	30	95	32	35	55	126	377	23	41
chrX	2609920	2610220		18	9	9	20	46	11	17	30	8	12	5	15	35	8	7
chrX	2610190	2610490		12	6	6	29	69	5	10	19	4	7	10	10	9	4	4
chrX	2610460	2610760		3	1	7	6	44	3	11	18	3	6	3	5	7	4	5
chrX	2610730	2611030		2	0	1	5	21	1	13	10	4	10	1	3	14	9	1
chrX	2611872	2612172		15	7	12	20	33	16	10	15	6	7	4	8	8	5	2
chrX	2612328	2612628		4	18	19	14	36	8	5	29	5	2	2	3	14	1	2
chrX	2612832	2613132		0	8	4	13	41	6	5	5	2	12	3	7	4	4	1
chrX	2613051	2613351		0	3	2	7	46	7	2	3	6	5	2	6	2	10	4
chrX	2614648	2614948		29	4	8	19	26	12	20	31	16	23	21	37	38	29	15
chrX	2614904	2615204		13	11	17	9	27	8	35	36	27	26	16	47	53	22	15
chrX	2615160	2615460		1	0	5	2	8	0	8	20	9	8	11	17	15	7	3
chrX	2615416	2615716		1	6	4	2	9	4	10	32	18	9	1	13	0	7	5
chrX	2621701	2622001		3	3	4	18	27	4	3	8	8	1	2	3	16	1	5
chrX	2621971	2622271		1	9	7	37	64	20	8	40	6	3	0	4	38	19	6
chrX	2622241	2622541		0	5	1	15	30	7	8	9	4	1	0	2	14	3	3
chrX	2625314	2625614		56	21	19	22	49	16	27	33	13	18	22	44	46	14	14
chrX	2625584	2625884		22	10	10	22	25	8	49	43	44	20	20	32	20	6	2
chrX	2625854	2626154		2	2	0	3	5	2	12	21	0	6	5	5	1	1	0
chrX	2626124	2626424		4	4	8	8	15	0	3	11	1	4	4	12	5	4	0
chrX	2630481	2630781		4	3	2	3	6	2	22	12	10	3	1	1	7	3	2
chrX	2630621	2630921		0	0	3	4	6	1	24	7	11	2	3	1	9	6	2
chrX	2636800	2637100		1	6	4	10	5	2	17	25	16	4	5	1	5	5	3
chrX	2636920	2637220		0	6	5	8	6	2	15	20	20	5	10	2	5	3	3
chrX	2641031	2641331		0	0	0	27	0	4	5	0	1	3	4	2	0	4	4
chrX	2641171	2641471		2	0	0	28	2	7	7	3	1	5	2	3	0	6	5
chrX	2645782	2646082		4	4	0	12	9	7	14	20	10	10	7	2	6	7	0
chrX	2645935	2646235		10	6	2	9	14	11	9	24	6	6	7	8	5	7	1
chrX	2650119	2650419		8	1	6	10	9	3	5	4	7	7	6	20	10	6	3
chrX	2650239	2650539		1	1	2	4	10	3	4	7	3	7	5	22	8	11	2
chrX	2660531	2660831		0	0	0	34	41	9	0	0	0	2	2	4	0	4	0
chrX	2660801	2661101		3	2	2	132	122	64	0	0	0	4	5	3	3	12	5
chrX	2661071	2661371		2	2	3	5	24	3	0	0	0	4	2	8	7	9	4
chrX	2661916	2662216		2	5	0	9	8	10	0	0	0	0	7	1	1	8	20
chrX	2664921	2665222		6	1	0	2	6	2	6	8	8	0	1	1	3	5	4
chrX	2665435	2665735		3	0	0	0	4	0	2	5	10	0	1	1	0	2	2
chrX	2665534	2665834		3	0	0	0	4	0	3	5	7	0	0	1	3	3	2
chrX	2669368	2669668		13	8	13	10	21	7	14	29	8	0	1	4	0	5	1
chrX	2669638	2669938		3	4	9	5	13	1	10	10	7	2	2	5	4	6	2
chrX	2669908	2670208		3	23	20	30	14	19	18	16	12	0	1	7	6	4	0
chrX	2670178	2670478		2	8	12	11	52	17	15	22	9	1	1	2	3	5	0
chrX	2670448	2670748		22	23	24	25	65	17	7	11	7	3	2	5	7	2	0
chrX	2670718	2671018		16	5	7	2	26	1	2	9	4	0	3	0	2	3	5
chrX	2670988	2671288		2	14	8	10	31	0	9	19	9	3	1	1	4	6	1
chrX	2671258	2671558		0	0	9	13	10	0	3	7	6	4	2	5	0	7	0
chrX	2672418	2672718		1	0	7	5	5	0	0	2	5	0	4	2	0	2	3
chrX	2673296	2673596		4	4	10	21	7	0	6	8	1	1	0	4	0	0	0
chrX	2673566	2673866		0	0	9	7	3	3	11	11	3	2	2	7	0	2	2
chrX	2673836	2674136		0	0	6	3	5	2	0	10	0	2	2	3	0	2	0
chrX	2674581	2674882		1	1	7	0	4	0	2	0	0	7	1	6	4	2	1
chrX	2675143	2675443		2	1	2	0	4	0	0	2	0	1	6	15	1	3	1
chrX	2676174	2676474		0	1	7	2	5	1	4	11	3	4	13	14	3	1	5
chrX	2676444	2676744		0	5	4	3	7	0	1	5	3	9	4	11	0	2	5
chrX	2677640	2677940		0	3	0	4	9	4	5	4	3	5	5	9	16	5	4
chrX	2677802	2678102		1	5	1	0	7	5	6	9	3	2	6	12	17	5	4
chrX	2680389	2680689		0	0	7	1	8	6	6	3	4	1	6	5	9	2	2
chrX	2680659	2680959		0	4	1	13	14	12	6	26	4	4	4	2	8	3	2
chrX	2684872	2685172		6	4	6	6	7	5	10	37	4	3	2	5	9	8	2
chrX	2685142	2685442		18	8	4	22	19	21	12	60	7	5	3	4	8	7	3
chrX	2685412	2685712		8	3	3	14	21	12	15	24	12	4	4	6	7	4	1
chrX	2685682	2685982		33	17	17	55	72	62	98	86	50	4	9	12	1	5	1
chrX	2685952	2686252		17	26	11	64	63	35	35	64	25	4	3	16	3	3	4
chrX	2686222	2686522		20	24	11	106	97	51	16	57	21	0	5	9	4	2	4
chrX	2687324	2687624		13	3	0	4	12	4	12	10	12	8	13	6	0	3	1
chrX	2687542	2687842		9	6	7	4	15	2	13	25	7	14	11	4	4	3	5
chrX	2687760	2688060		3	5	7	9	7	2	5	13	0	9	9	5	8	1	11
chrX	2690224	2690524		3	1	5	0	5	1	5	5	1	4	12	2	8	9	4
chrX	2690494	2690794		9	0	1	3	4	1	5	7	1	0	13	8	14	10	1
chrX	2690764	2691064		10	1	2	3	8	3	9	4	2	3	16	8	11	11	4
chrX	2691986	2692286		6	1	9	2	5	3	5	6	5	5	7	18	15	8	3
chrX	2695020	2695320		4	2	0	1	5	2	5	13	0	3	0	2	5	5	8
chrX	2699029	2699329		2	2	0	0	1	3	3	2	1	10	10	17	4	6	4
chrX	2699649	2699949		0	0	0	0	2	3	4	0	2	6	15	23	13	12	5
chrX	2699919	2700219		2	0	1	4	2	1	5	2	5	15	12	22	22	8	6
chrX	2702079	2702379		4	0	1	7	27	15	10	7	1	3	4	3	2	0	4
chrX	2703934	2704234		6	0	0	6	4	1	4	6	3	1	4	17	3	5	1
chrX	2704041	2704341		2	0	0	6	3	1	4	5	6	2	3	20	2	5	1
chrX	2709564	2709864		2	5	4	0	0	0	7	3	5	7	4	5	0	0	0
chrX	2709659	2709959		2	3	5	0	0	0	8	3	4	8	3	9	0	0	0
chrX	2710689	2710989		3	0	1	1	4	1	6	9	5	2	3	6	7	4	7
chrX	2714066	2714367		0	1	2	0	1	0	0	1	0	6	0	0	0	0	0
chrX	2714619	2714919		7	1	6	0	2	0	4	2	3	0	5	5	5	8	6
chrX	2714885	2715185		4	0	2	0	4	1	3	4	7	2	8	29	0	5	2
chrX	2715151	2715451		0	0	2	6	5	2	7	12	4	1	6	22	3	5	0
chrX	2715417	2715717		0	0	1	0	0	0	6	1	0	1	3	10	1	1	0
chrX	2716790	2717090		1	0	1	0	1	2	1	0	1	1	0	9	0	2	0
chrX	2716944	2717244		1	1	1	0	1	1	1	0	2	1	2	10	0	1	3
chrX	2718159	2718459		6	0	0	6	2	2	6	1	2	3	1	12	0	5	1
chrX	2718393	2718693		0	0	1	1	2	1	9	2	2	1	0	13	0	5	0
chrX	2720669	2720969		18	3	2	11	29	6	2	4	2	0	4	0	0	2	1
chrX	2720899	2721199		22	1	4	12	32	10	1	0	0	0	2	1	0	5	0
chrX	2722522	2722822		14	1	1	17	20	5	7	2	3	0	0	6	6	2	6
chrX	2722792	2723092		13	1	1	66	46	24	3	4	0	1	4	5	0	3	5
chrX	2723062	2723362		17	0	5	52	29	26	5	4	2	1	3	5	1	1	0
chrX	2730461	2730761		5	5	10	23	30	5	23	11	8	2	5	34	18	23	15
chrX	2730731	2731031		1	4	3	4	3	5	4	0	1	5	0	4	1	12	5
chrX	2731001	2731301		0	0	7	0	1	1	2	0	1	3	1	4	0	2	0
chrX	2734146	2734446		0	7	4	2	4	0	5	1	0	1	4	2	0	3	0
chrX	2734411	2734711		0	5	7	2	0	2	1	1	0	2	1	1	0	3	1
chrX	2736412	2736713		2	0	0	0	3	0	2	0	0	5	2	0	0	0	1
chrX	2737505	2737805		19	12	21	8	42	10	59	17	10	12	7	23	15	21	8
chrX	2737775	2738075		17	5	1	16	23	10	13	14	5	4	5	11	6	21	6
chrX	2738045	2738345		14	3	5	15	14	2	10	14	8	8	0	9	4	5	1
chrX	2738315	2738615		14	4	2	6	4	4	11	8	5	6	5	9	3	4	4
chrX	2740202	2740502		0	7	0	0	3	3	5	2	1	1	2	11	1	10	2
chrX	2740396	2740696		0	8	0	0	2	1	7	2	3	6	3	8	1	5	2
chrX	2746092	2746392		14	0	0	1	2	0	9	5	5	1	0	3	3	0	1
chrX	2746362	2746662		2	1	3	7	7	0	4	6	4	1	0	1	0	2	1
chrX	2746902	2747202		0	1	2	0	0	0	10	42	7	0	2	10	0	0	0
chrX	2748061	2748361		1	1	1	5	3	1	17	10	4	0	0	5	4	0	0
chrX	2748331	2748631		2	0	1	2	0	0	8	2	2	0	2	4	2	2	0
chrX	2749534	2749834		1	1	1	0	0	0	11	2	2	0	3	6	0	0	0
chrX	2749661	2749961		1	0	1	0	0	0	11	10	2	2	5	5	0	0	0
chrX	2751405	2751705		0	0	0	0	4	0	9	1	0	2	0	2	0	1	2
chrX	2751670	2751970		0	0	5	0	4	0	6	2	2	2	3	4	0	3	0
chrX	2751935	2752235		10	0	3	1	0	0	11	8	5	2	3	6	0	1	2
chrX	2753482	2753782		0	0	0	0	0	0	2	0	4	4	4	3	0	0	0
chrX	2753752	2754052		0	1	7	0	0	0	7	3	3	3	4	12	0	0	0
chrX	2754022	2754322		4	4	4	0	0	0	7	3	1	10	1	9	0	0	0
chrX	2754860	2755160		3	5	2	0	7	2	2	0	0	5	2	4	0	3	6
chrX	2755253	2755553		0	0	0	0	5	1	5	1	1	6	4	10	0	1	0
chrX	2755523	2755823		7	6	4	2	3	3	3	1	0	9	4	3	1	6	1
chrX	2756044	2756344		10	3	1	0	5	4	2	0	3	6	3	9	0	0	0
chrX	2756162	2756462		9	4	1	0	6	2	1	0	3	5	3	7	0	3	0
chrX	2758454	2758754		0	1	0	9	4	0	7	0	1	7	0	0	0	3	0
chrX	2758724	2759024		0	1	1	0	1	0	2	0	1	2	0	0	0	0	6
chrX	2759592	2759892		2	0	1	5	1	3	3	2	5	4	5	6	0	2	2
chrX	2759764	2760064		4	0	0	5	4	1	2	1	3	3	4	3	0	2	3
chrX	2761288	2761588		1	0	1	0	0	0	12	5	2	3	0	2	0	0	0
chrX	2761387	2761687		0	1	1	0	0	0	13	6	0	0	1	2	0	0	0
chrX	2762152	2762452		9	0	3	0	0	0	5	7	1	5	3	0	0	0	0
chrX	2764830	2765130		6	0	2	0	2	5	3	2	1	1	0	1	0	1	5
chrX	2765100	2765400		0	2	2	8	4	1	4	2	2	2	2	1	0	2	7
chrX	2765617	2765918		1	1	2	0	2	0	3	4	0	0	1	0	1	5	0
chrX	2767059	2767359		9	15	9	16	16	17	4	1	9	1	1	4	9	8	1
chrX	2767329	2767629		7	8	1	8	6	6	4	0	2	1	0	0	0	4	0
chrX	2768218	2768519		2	0	2	2	1	1	3	0	0	0	3	1	0	0	7
chrX	2777958	2778258		2	0	0	3	2	1	9	0	4	2	2	9	2	0	0
chrX	2778228	2778528		0	0	2	7	7	4	6	0	1	5	4	16	10	4	0
chrX	2779884	2780184		4	0	0	5	3	2	6	2	0	8	5	10	5	5	1
chrX	2780154	2780454		4	0	0	1	5	2	4	0	0	6	3	8	4	1	3
chrX	2781421	2781721		2	0	3	0	3	2	6	6	4	2	2	4	13	3	1
chrX	2782713	2783014		0	0	1	0	1	0	2	4	1	0	3	1	1	5	2
chrX	2783669	2783969		2	1	1	1	3	0	4	2	0	0	2	1	0	0	6
chrX	2840268	2840568		3	2	4	13	8	12	8	2	0	2	2	6	2	8	1
chrX	2840359	2840659		3	2	3	11	5	12	6	2	0	0	2	6	2	9	1
chrX	2840890	2841191		3	0	2	0	5	2	2	0	5	1	2	10	1	2	0
chrX	2842816	2843116		0	0	1	0	3	0	3	7	4	2	0	4	7	3	1
chrX	2843086	2843386		0	0	0	0	2	2	7	1	0	6	3	7	0	4	0
chrX	2843356	2843656		3	1	3	0	2	2	4	6	2	0	5	3	0	4	0
chrX	2844608	2844908		0	0	2	0	5	1	7	3	0	0	2	5	0	15	2
chrX	2845210	2845511		0	1	0	1	0	3	0	0	0	2	0	0	3	0	0
chrX	2845692	2845992		11	3	7	1	8	5	19	46	20	6	1	11	7	5	3
chrX	2847042	2847342		11	4	3	0	0	0	5	15	14	5	7	21	0	0	0
chrX	2849999	2850299		0	1	4	0	4	1	1	3	3	0	2	3	0	3	7
chrX	2857449	2857749		1	2	1	0	2	4	4	4	5	7	6	5	1	1	1
chrX	2870515	2870815		1	0	3	0	3	2	3	0	0	2	1	0	0	6	2
chrX	2870729	2871029		0	0	0	1	1	0	1	0	1	1	0	0	2	6	2
chrX	2870943	2871243		1	0	1	0	3	0	2	1	0	0	0	1	6	7	4
chrX	2871913	2872213		0	0	1	0	2	4	3	2	3	1	3	1	0	10	7
chrX	2875891	2876191		0	0	0	6	2	0	5	6	0	0	0	0	6	1	2
chrX	2880519	2880819		0	0	1	0	2	0	4	5	1	1	3	3	1	0	3
chrX	2880692	2880992		0	0	1	1	2	3	4	7	2	1	3	3	7	3	3
chrX	2881961	2882261		14	5	4	3	7	1	19	20	14	1	2	5	0	2	1
chrX	2882132	2882432		9	2	4	0	6	1	15	24	11	1	3	4	0	1	0
chrX	2883113	2883413		0	1	1	0	1	5	0	4	0	3	0	1	0	1	0
chrX	2884074	2884374		4	0	2	10	3	0	10	14	4	7	4	18	9	0	2
chrX	2885994	2886294		18	4	7	7	14	10	7	3	10	5	2	6	2	4	1
chrX	2886204	2886504		20	9	8	19	25	15	14	21	17	2	3	9	1	5	4
chrX	2886414	2886714		19	6	4	6	9	7	13	13	3	5	1	12	0	4	2
chrX	2890022	2890322		3	4	1	8	2	5	5	4	1	1	4	3	10	1	3
chrX	2890128	2890428		1	2	2	7	5	5	5	6	1	2	4	3	8	1	3
chrX	2890599	2890899		1	3	1	5	7	4	11	7	0	0	3	0	6	9	3
chrX	2891209	2891509		8	2	1	2	5	1	7	4	1	3	8	6	1	2	3
chrX	2891355	2891655		8	2	0	3	6	1	8	2	1	5	5	9	1	0	2
chrX	2891801	2892101		2	2	1	1	2	4	7	2	0	2	1	6	16	2	1
chrX	2892032	2892332		7	3	1	14	8	6	4	1	2	0	2	8	7	1	1
chrX	2918144	2918444		11	2	0	4	3	3	2	0	2	0	1	0	0	8	1
chrX	2921056	2921356		5	0	0	1	3	1	6	4	1	5	3	0	0	6	0
chrX	2924893	2925193		0	0	1	3	1	0	3	4	0	2	5	3	2	0	0
chrX	2932424	2932724		7	2	0	5	3	0	4	6	6	5	3	0	0	11	0
chrX	2932524	2932824		5	2	0	7	3	1	4	4	6	2	3	0	1	10	1
chrX	2933562	2933862		8	0	0	1	3	0	4	4	0	3	0	2	6	2	1
chrX	2938712	2939012		2	3	0	0	2	3	5	0	1	1	2	2	0	3	4
chrX	2948109	2948409		6	0	0	6	10	12	0	0	2	1	3	7	8	10	9
chrX	2948944	2949244		6	8	0	0	9	9	1	1	0	0	1	0	3	3	2
chrX	2949210	2949510		8	1	3	13	9	11	2	0	1	0	0	3	8	9	5
chrX	2949476	2949776		5	5	0	0	6	3	1	1	1	0	0	1	0	4	11
chrX	2950787	2951087		0	2	2	5	7	1	9	1	0	0	3	5	3	11	5
chrX	2951057	2951357		0	3	0	28	13	3	5	1	0	1	3	12	0	5	5
chrX	2951327	2951627		1	0	1	14	11	1	4	0	0	0	3	1	9	5	6
chrX	2951597	2951897		0	1	2	16	11	4	3	0	1	0	0	4	3	9	6
chrX	2951867	2952167		0	2	0	12	10	1	3	0	1	1	4	7	0	5	1
chrX	2952137	2952437		0	0	1	12	10	1	4	3	0	4	1	5	0	3	2
chrX	2952407	2952707		6	0	0	13	3	7	5	2	1	4	1	2	3	4	4
chrX	2953152	2953452		3	0	0	6	1	2	1	0	0	0	1	6	5	3	3
chrX	2953377	2953677		1	0	0	8	4	2	0	0	0	0	3	5	11	3	6
chrX	2953707	2954007		5	0	2	28	31	10	4	2	6	12	0	26	12	53	16
chrX	2953977	2954277		13	0	2	29	30	18	5	0	2	6	3	33	34	33	19
chrX	2955282	2955582		2	1	0	3	9	0	2	5	0	1	3	2	2	5	8
chrX	2955422	2955722		2	1	0	4	17	3	2	4	0	1	4	1	5	2	7
chrX	2955869	2956169		2	2	1	2	10	3	4	0	0	1	1	5	2	9	5
chrX	2956688	2956988		0	1	2	2	1	2	3	0	1	0	0	1	0	7	3
chrX	2956918	2957218		5	0	2	1	2	0	3	2	2	0	3	0	0	0	1
chrX	2957148	2957448		4	0	0	3	4	4	1	2	1	0	2	1	4	13	0
chrX	2958188	2958488		0	1	0	14	9	1	5	2	2	0	2	1	11	5	1
chrX	2958442	2958742		6	4	2	3	12	4	3	2	1	1	2	4	15	9	0
chrX	2958696	2958996		1	0	2	17	13	3	7	1	1	0	1	13	22	8	2
chrX	2958950	2959250		0	0	0	5	12	2	7	3	1	3	4	5	15	5	0
chrX	2960004	2960304		0	0	1	11	7	6	2	3	0	0	2	4	3	12	0
chrX	2960140	2960440		0	3	0	14	4	3	0	3	0	0	0	1	0	11	0
chrX	2970779	2971079		3	2	1	14	12	5	3	4	3	0	2	2	14	12	7
chrX	2971049	2971349		4	4	2	17	12	18	8	0	3	1	2	3	5	7	8
chrX	2973393	2973693		7	2	0	5	6	3	2	6	0	1	3	4	10	5	7
chrX	2973663	2973963		8	2	0	7	9	8	5	2	1	1	1	2	17	3	2
chrX	2974654	2974954		6	1	3	0	6	0	7	16	1	0	2	0	0	0	3
chrX	2974924	2975224		4	3	3	7	4	6	9	8	2	2	3	2	0	2	2
chrX	2975194	2975494		0	1	1	12	26	10	9	2	2	1	2	4	5	8	2
chrX	2975464	2975764		5	0	2	22	29	1	5	4	1	2	3	5	7	8	2
chrX	2975734	2976034		5	4	0	16	17	13	5	0	6	1	0	6	1	9	3
chrX	2976004	2976304		1	0	0	14	14	3	2	5	2	1	2	2	2	2	1
chrX	2976274	2976574		6	1	1	14	12	3	1	2	0	2	2	4	8	2	2
chrX	2986167	2986467		1	0	0	0	10	0	6	14	5	3	2	2	0	2	0
chrX	2986995	2987295		6	0	1	2	6	0	5	0	1	0	0	3	0	11	0
chrX	2992519	2992819		2	1	0	0	0	0	16	1	3	1	0	1	0	0	0
chrX	2992605	2992905		3	0	1	0	0	0	15	1	5	1	1	4	0	0	0
chrX	2993229	2993529		0	7	1	0	0	0	4	0	3	0	1	6	0	0	0
chrX	2993831	2994131		2	1	0	0	0	0	2	3	0	5	1	2	0	0	0
chrX	3008016	3008317		0	0	0	0	0	0	4	0	0	5	1	0	0	0	0
chrX	3012260	3012560		7	2	0	7	27	9	8	2	0	1	1	5	0	3	1
chrX	3012530	3012830		8	2	1	19	13	5	16	8	1	0	3	5	9	14	1
chrX	3022969	3023269		12	2	3	0	0	0	5	0	3	1	0	0	0	0	0
chrX	3023080	3023380		14	3	2	0	0	0	7	0	3	0	1	1	0	0	0
chrX	3035472	3035772		0	3	0	0	0	0	3	2	4	0	1	3	0	0	0
chrX	3035742	3036042		16	9	27	0	0	0	15	18	11	6	3	6	0	0	0
chrX	3036012	3036312		9	0	5	0	0	0	3	6	6	7	3	8	0	0	0
chrX	3036282	3036582		11	3	0	0	0	0	10	12	13	4	1	5	0	0	0
chrX	3036552	3036852		8	0	2	0	0	0	2	1	4	2	3	2	0	0	0
chrX	3038623	3038924		2	6	3	0	0	0	4	2	2	4	1	5	0	0	0
chrX	3041993	3042293		10	1	5	0	0	0	0	3	0	2	4	5	0	0	0
chrX	3042112	3042412		11	0	8	0	0	0	0	3	0	2	4	5	0	0	0
chrX	3042982	3043282		0	0	0	0	0	0	0	2	3	6	1	3	0	0	0
chrX	3043332	3043632		0	0	1	0	0	0	4	0	1	0	2	9	0	0	0
chrX	3043570	3043870		0	1	0	0	0	0	8	2	1	0	2	13	0	0	0
chrX	3047013	3047313		1	2	2	0	0	0	10	9	1	0	1	1	0	0	0
chrX	3047255	3047555		5	7	1	0	0	0	11	8	3	1	3	9	0	0	0
chrX	3047497	3047797		0	3	1	0	0	0	1	0	1	3	1	3	0	0	0
chrX	3048088	3048388		10	0	3	0	0	0	6	3	4	2	7	8	0	0	0
chrX	3048338	3048638		8	0	0	0	0	0	4	4	0	4	5	6	0	0	0
chrX	3048588	3048888		9	2	0	0	0	0	4	5	0	0	1	5	0	0	0
chrX	3049099	3049399		0	5	0	0	0	0	3	2	0	5	2	3	0	0	0
chrX	3049200	3049500		0	5	1	0	0	0	7	0	0	7	2	4	0	0	0
chrX	3052123	3052423		1	3	0	0	0	0	5	3	4	2	3	1	0	0	0
chrX	3052393	3052693		8	8	2	0	0	0	1	27	6	0	2	2	0	0	0
chrX	3052663	3052963		4	1	3	0	0	0	3	8	4	1	0	6	0	0	0
chrX	3057921	3058221		0	0	0	0	0	0	18	3	2	0	0	0	0	0	0
chrX	3058009	3058309		0	1	0	0	0	0	17	7	2	0	0	0	0	0	0
chrX	3059891	3060191		0	7	0	0	0	0	4	3	7	1	2	1	0	0	0
chrX	3061040	3061341		0	0	0	0	0	0	3	2	5	2	3	10	0	0	0
chrX	3067714	3068014		5	1	4	0	0	0	10	20	5	0	0	2	0	0	0
chrX	3076866	3077166		5	0	11	0	0	0	6	0	1	4	2	6	0	0	0
chrX	3077258	3077558		4	3	4	0	0	0	4	6	3	10	4	5	0	0	0
chrX	3078056	3078356		0	6	1	0	0	0	13	7	6	1	3	6	0	0	0
chrX	3078141	3078441		0	6	0	0	0	0	14	7	2	4	2	4	0	0	0
chrX	3078707	3079007		2	3	3	0	0	0	1	2	2	2	5	2	0	0	0
chrX	3078977	3079277		6	1	1	0	0	0	7	6	2	1	5	2	0	0	0
chrX	3079247	3079547		10	3	8	0	0	0	6	2	2	2	3	2	0	0	0
chrX	3079517	3079817		18	1	7	0	0	0	7	1	0	1	6	4	0	0	0
chrX	3079787	3080087		45	16	25	0	0	0	4	3	0	1	5	6	0	0	0
chrX	3082496	3082796		0	7	2	0	0	0	6	5	0	0	3	3	0	0	0
chrX	3082645	3082945		0	5	3	0	0	0	3	4	0	0	0	6	0	0	0
chrX	3083791	3084091		0	0	0	0	0	0	5	0	2	3	1	12	0	0	0
chrX	3084061	3084361		8	2	2	0	0	0	8	2	0	0	3	4	0	0	0
chrX	3094145	3094445		26	12	6	0	0	0	13	7	9	0	2	0	0	0	0
chrX	3094415	3094715		14	10	6	0	0	0	13	11	2	1	2	0	0	0	0
chrX	3094685	3094985		25	18	3	0	0	0	9	19	2	0	2	0	0	0	0
chrX	3097467	3097767		0	2	2	0	0	0	1	7	4	3	4	2	0	0	0
chrX	3099897	3100197		0	9	2	0	0	0	19	24	20	2	2	1	0	0	0
chrX	3100077	3100377		1	5	0	0	0	0	20	10	10	3	1	2	0	0	0
chrX	3102320	3102620		14	6	18	0	0	0	6	18	18	0	2	0	0	0	0
chrX	3102590	3102890		10	11	10	0	0	0	7	27	12	0	1	2	0	0	0
chrX	3108084	3108384		0	2	1	0	0	0	4	0	0	3	6	5	0	0	0
chrX	3109199	3109499		3	13	9	0	0	0	6	9	12	0	5	1	0	0	0
chrX	3109323	3109623		6	12	8	0	0	0	9	6	6	2	2	4	0	0	0
chrX	3119113	3119413		16	1	1	0	0	0	5	0	5	8	0	4	0	0	0
chrX	3119322	3119622		17	1	0	0	0	0	1	2	4	4	1	2	0	0	0
chrX	3120287	3120587		0	4	0	0	0	0	4	0	0	6	2	4	0	0	0
chrX	3120422	3120722		0	4	0	0	0	0	4	5	0	8	4	1	0	0	0
chrX	3124666	3124966		10	0	1	0	0	0	4	5	2	4	3	7	0	0	0
chrX	3124829	3125129		4	0	1	0	0	0	4	10	2	2	5	5	0	0	0
chrX	3126747	3127047		11	3	1	0	0	0	6	2	9	2	1	4	0	0	0
chrX	3128433	3128733		9	0	2	0	0	0	3	1	6	1	3	3	0	0	0
chrX	3130973	3131274		0	0	5	0	0	0	1	5	1	0	1	2	0	0	0
chrX	3134516	3134816		19	4	2	0	0	0	16	21	20	2	1	0	0	0	0
chrX	3134784	3135084		11	11	1	0	0	0	12	6	6	5	4	1	0	0	0
chrX	3135052	3135352		3	5	2	0	0	0	6	23	4	2	2	1	0	0	0
chrX	3143698	3143998		7	0	0	0	0	0	1	0	1	1	3	0	0	0	0
chrX	3148176	3148476		0	0	9	0	0	0	2	9	2	2	0	1	0	0	0
chrX	3149818	3150118		7	22	3	0	0	0	15	8	9	2	2	4	0	0	0
chrX	3149981	3150281		4	16	1	0	0	0	12	7	7	0	4	1	0	0	0
chrX	3151321	3151621		0	2	2	0	0	0	13	7	1	1	0	5	0	0	0
chrX	3156349	3156649		7	1	1	0	0	0	6	4	4	2	5	1	0	0	0
chrX	3156430	3156730		4	1	1	0	0	0	6	5	3	2	6	2	0	0	0
chrX	3156857	3157157		15	0	3	0	0	0	1	0	0	3	2	1	0	0	0
chrX	3156940	3157240		13	0	3	0	0	0	1	0	0	3	2	1	0	0	0
chrX	3159271	3159571		3	1	3	0	0	0	6	0	0	6	0	3	0	0	0
chrX	3159362	3159662		3	3	3	0	0	0	5	0	1	5	0	3	0	0	0
chrX	3162247	3162547		10	5	16	0	0	0	10	13	4	2	3	0	0	0	0
chrX	3162516	3162816		40	19	21	0	0	0	35	36	18	3	2	1	0	0	0
chrX	3162785	3163085		2	1	3	0	0	0	6	7	2	5	2	3	0	0	0
chrX	3163054	3163354		13	3	2	0	0	0	6	1	1	8	8	13	0	0	0
chrX	3163457	3163757		2	8	3	0	0	0	3	1	0	2	1	3	0	0	0
chrX	3163955	3164255		1	0	1	0	0	0	2	0	0	8	4	1	0	0	0
chrX	3164225	3164525		1	0	2	0	0	0	0	1	0	5	5	4	0	0	0
chrX	3164495	3164795		0	2	5	0	0	0	4	0	1	3	6	1	0	0	0
chrX	3165723	3166023		0	3	1	0	0	0	3	2	0	7	2	3	0	0	0
chrX	3166889	3167189		0	0	0	0	0	0	3	4	5	7	2	2	0	0	0
chrX	3167060	3167360		0	0	1	0	0	0	5	1	5	4	3	5	0	0	0
chrX	3167995	3168295		1	3	1	0	0	0	7	7	2	5	3	2	0	0	0
chrX	3168265	3168565		0	0	0	0	0	0	4	0	0	5	0	0	0	0	0
chrX	3168704	3169004		0	1	2	0	0	0	3	4	5	5	5	1	0	0	0
chrX	3170830	3171130		11	4	2	0	0	0	6	1	9	8	4	7	0	0	0
chrX	3172137	3172438		0	2	1	0	0	0	4	0	0	5	2	3	0	0	0
chrX	3175461	3175761		0	12	9	0	0	0	11	0	8	2	0	1	0	0	0
chrX	3175731	3176031		1	3	2	0	0	0	14	3	5	2	2	0	0	0	0
chrX	3176001	3176301		1	6	3	0	0	0	8	2	4	2	2	5	0	0	0
chrX	3179009	3179310		0	1	2	0	0	0	5	1	0	1	2	2	0	0	0
chrX	3180777	3181077		1	5	6	0	0	0	15	7	5	0	3	0	0	0	0
chrX	3181047	3181347		9	18	21	0	0	0	31	60	25	3	1	4	0	0	0
chrX	3186872	3187172		0	4	5	0	0	0	14	5	3	1	3	2	0	0	0
chrX	3186997	3187297		0	3	5	0	0	0	14	5	2	0	3	2	0	0	0
chrX	3189546	3189846		9	1	2	16	11	2	7	18	16	3	1	9	0	4	1
chrX	3196710	3197010		0	4	1	0	0	0	5	5	1	6	7	3	0	0	0
chrX	3196857	3197157		0	8	1	0	0	0	4	2	1	6	7	0	0	0	0
chrX	3198709	3199009		10	1	3	0	0	0	22	0	10	6	2	1	0	0	0
chrX	3198827	3199127		7	2	3	0	0	0	19	0	7	5	1	3	0	0	0
chrX	3199533	3199833		0	3	2	0	0	0	7	0	1	4	1	2	0	0	0
chrX	3202045	3202345		1	0	3	0	0	0	8	3	0	1	8	11	0	0	0
chrX	3202135	3202435		1	1	3	0	0	0	7	1	0	1	9	14	0	0	0
chrX	3203404	3203705		2	7	0	0	0	0	3	0	0	0	0	3	0	0	0
chrX	3204063	3204363		20	21	11	0	0	0	17	6	2	2	0	0	0	0	0
chrX	3204333	3204633		29	12	18	0	0	0	29	10	17	1	1	7	0	0	0
chrX	3204603	3204903		9	9	5	0	0	0	17	11	5	3	3	4	0	0	0
chrX	3206470	3206771		11	1	1	0	0	0	4	5	5	2	2	4	0	0	0
chrX	3213801	3214102		9	5	1	0	0	0	10	10	0	7	4	13	0	0	0
chrX	3214412	3214712		0	0	0	0	0	0	3	0	1	5	1	0	0	0	0
chrX	3215595	3215895		2	0	0	0	0	0	3	0	1	1	6	3	0	0	0
chrX	3225643	3225943		0	1	0	0	0	0	3	7	3	7	3	0	0	0	0
chrX	3225913	3226213		7	5	5	0	0	0	12	5	0	1	5	2	0	0	0
chrX	3226183	3226483		6	0	2	0	0	0	5	4	4	5	0	1	0	0	0
chrX	3226453	3226753		2	8	1	0	0	0	6	7	1	6	3	2	0	0	0
chrX	3227485	3227785		6	1	0	0	0	0	5	4	12	1	3	5	0	0	0
chrX	3227755	3228055		13	0	0	0	0	0	5	10	1	8	3	10	0	0	0
chrX	3228025	3228325		3	3	4	0	0	0	6	8	4	3	1	8	0	0	0
chrX	3228295	3228595		1	0	1	0	0	0	1	11	7	1	3	5	0	0	0
chrX	3228565	3228865		0	0	0	0	0	0	0	12	4	3	2	10	0	0	0
chrX	3228835	3229135		1	4	1	0	0	0	4	4	0	3	1	16	0	0	0
chrX	3235736	3236037		0	0	0	0	3	2	6	9	2	3	2	7	1	6	0
chrX	3238496	3238796		7	3	0	0	0	0	9	12	0	1	1	4	0	0	0
chrX	3238766	3239066		5	2	4	0	0	0	5	10	7	1	5	14	0	0	0
chrX	3239743	3240043		11	1	1	3	0	3	4	6	3	3	1	2	8	6	1
chrX	3240013	3240313		0	0	0	1	0	0	9	5	3	0	2	8	4	0	0
chrX	3240283	3240583		0	0	1	0	0	0	12	4	3	1	2	7	0	0	0
chrX	3240796	3241096		0	0	2	0	3	0	3	8	8	1	2	5	0	9	0
chrX	3241006	3241306		1	0	2	8	3	0	8	10	3	2	5	5	7	12	5
chrX	3242822	3243122		7	1	2	0	0	0	5	7	1	4	3	6	0	0	0
chrX	3243092	3243392		12	6	1	0	0	0	5	0	0	2	2	3	0	0	0
chrX	3244479	3244779		7	1	3	3	4	3	3	10	1	2	1	1	1	5	0
chrX	3245019	3245319		13	2	1	0	0	0	6	0	7	7	0	3	0	0	0
chrX	3261526	3261826		6	1	1	0	0	0	9	7	5	1	1	17	0	0	0
chrX	3261796	3262096		10	0	3	0	0	0	14	6	1	0	4	8	0	0	0
chrX	3262419	3262719		2	2	0	0	0	0	5	0	8	6	0	4	0	0	0
chrX	3262538	3262838		5	1	0	0	0	0	7	5	9	4	0	6	0	0	0
chrX	3263280	3263580		9	1	1	0	0	0	21	15	17	3	1	8	0	0	0
chrX	3263550	3263850		9	1	0	0	0	0	18	7	16	0	3	6	0	0	0
chrX	3263820	3264120		12	1	0	0	0	0	13	20	19	0	1	3	0	0	0
chrX	3264090	3264390		4	0	2	0	0	0	11	7	6	3	1	5	0	0	0
chrX	3264627	3264927		2	3	1	0	0	0	12	7	8	0	2	10	0	0	0
chrX	3264897	3265197		3	4	4	0	0	0	23	37	23	3	0	5	0	0	0
chrX	3265167	3265467		3	1	0	0	0	0	16	36	24	2	1	1	0	0	0
chrX	3265437	3265737		3	4	0	0	0	0	13	7	1	0	2	3	0	0	0
chrX	3268782	3269083		0	0	1	0	0	0	1	6	0	5	0	5	0	0	0
chrX	3272868	3273168		1	0	0	0	0	0	2	6	1	0	2	7	0	0	0
chrX	3273138	3273438		3	0	1	0	0	0	1	5	0	0	1	15	0	0	0
chrX	3279390	3279690		2	4	0	0	0	0	2	0	0	2	0	4	0	0	0
chrX	3281630	3281930		8	1	0	0	0	0	4	1	4	0	0	0	0	0	0
chrX	3285756	3286056		0	2	0	0	0	0	7	1	1	1	5	2	0	0	0
chrX	3289190	3289490		2	1	2	0	2	0	14	3	7	0	2	3	0	0	0
chrX	3289298	3289598		2	1	3	0	0	0	14	3	7	0	3	0	0	0	0
chrX	3289769	3290069		8	0	0	0	0	0	1	2	0	1	2	4	0	0	0
chrX	3292448	3292749		3	2	6	0	0	0	4	6	0	2	1	4	0	0	0
chrX	3294906	3295206		1	2	2	0	0	0	3	7	0	10	6	0	0	0	0
chrX	3297191	3297491		7	1	2	0	0	0	22	7	5	0	3	4	0	0	0
chrX	3297805	3298105		11	3	0	0	0	0	6	0	1	0	1	1	0	0	0
chrX	3297949	3298249		7	3	0	0	0	0	5	7	0	0	3	2	0	0	0
chrX	3299025	3299325		7	0	0	0	0	0	4	0	0	1	1	1	0	0	0
chrX	3302055	3302355		13	0	3	0	0	0	14	3	2	1	1	1	0	0	0
chrX	3302575	3302875		27	5	8	0	0	0	26	21	15	3	1	3	0	0	0
chrX	3306978	3307278		0	9	1	0	0	0	4	0	2	2	0	0	0	0	0
chrX	3307478	3307778		7	1	1	0	0	0	4	8	3	1	2	1	0	0	0
chrX	3307609	3307909		5	1	1	0	0	0	2	3	3	2	0	3	0	0	0
chrX	3313586	3313887		3	5	2	1	3	0	1	0	0	0	0	0	1	1	0
chrX	3320650	3320950		4	0	1	0	0	0	6	0	0	6	1	5	0	0	0
chrX	3321470	3321770		8	5	1	0	0	0	5	11	4	4	2	8	0	0	0
chrX	3321677	3321977		22	9	5	0	0	0	3	10	5	4	2	5	0	0	0
chrX	3321884	3322184		24	4	6	0	0	0	7	0	2	4	2	5	0	0	0
chrX	3322470	3322770		9	1	3	0	0	0	7	1	4	1	2	5	0	0	0
chrX	3322546	3322846		9	0	3	0	0	0	8	1	2	3	0	5	0	0	0
chrX	3323801	3324102		6	3	0	0	0	0	2	3	2	5	4	3	0	0	0
chrX	3325490	3325790		0	1	2	1	6	0	6	0	0	1	0	2	0	7	5
chrX	3325642	3325942		6	0	0	5	3	5	4	0	0	0	0	4	0	5	6
chrX	3326731	3327031		1	0	1	0	0	0	4	0	2	5	0	0	0	0	0
chrX	3326905	3327205		2	0	3	0	0	0	4	6	0	6	0	1	0	0	0
chrX	3327996	3328296		4	7	5	0	0	0	3	8	9	0	1	4	0	0	0
chrX	3328266	3328566		3	6	2	0	0	0	3	4	3	1	3	1	0	0	0
chrX	3328536	3328836		1	6	3	0	0	0	15	8	3	1	2	4	0	0	0
chrX	3329468	3329768		0	0	2	0	6	5	5	1	0	1	4	2	2	1	1
chrX	3330278	3330578		2	4	1	0	1	0	6	0	0	1	2	2	0	3	3
chrX	3331160	3331460		3	1	2	1	3	1	5	3	3	5	0	4	0	0	2
chrX	3332651	3332951		7	0	1	0	3	0	3	5	0	0	5	1	2	1	2
chrX	3333208	3333508		1	7	5	6	11	5	9	4	3	7	0	3	0	8	2
chrX	3333478	3333778		0	8	4	0	13	3	10	0	3	4	1	0	0	8	4
chrX	3333748	3334048		2	3	1	5	12	0	8	4	3	6	6	3	3	2	2
chrX	3334018	3334318		3	3	0	0	0	0	4	12	1	7	2	5	0	0	0
chrX	3346712	3347012		7	6	7	8	10	5	26	11	29	5	6	4	2	1	0
chrX	3346933	3347233		6	6	9	5	11	16	28	33	23	6	6	3	9	1	0
chrX	3349085	3349385		3	1	0	3	8	2	22	3	25	4	2	2	5	7	4
chrX	3356046	3356346		2	0	0	1	2	0	7	4	0	0	5	6	0	1	3
chrX	3359649	3359949		0	0	0	0	1	0	1	4	1	3	3	4	8	9	0
chrX	3360347	3360647		6	1	1	0	0	0	2	4	0	1	4	1	0	4	1
chrX	3361289	3361589		0	1	0	1	6	1	4	11	7	3	7	0	5	2	5
chrX	3361422	3361722		1	2	0	2	5	1	4	2	7	3	6	2	4	0	6
chrX	3363179	3363479		0	6	1	2	4	4	3	6	3	2	0	3	0	12	2
chrX	3365430	3365730		1	3	0	0	1	1	1	1	3	4	1	3	8	3	1
chrX	3365700	3366000		3	1	0	0	4	7	2	3	4	4	2	10	10	5	3
chrX	3365970	3366270		2	0	0	5	5	0	1	3	0	1	0	1	0	9	1
chrX	3367331	3367631		16	21	1	8	4	12	1	0	4	3	3	3	4	4	2
chrX	3367601	3367901		14	0	3	7	2	18	3	4	2	3	0	2	5	1	2
chrX	3368729	3369029		17	3	6	15	33	7	9	3	2	2	4	2	0	7	0
chrX	3368999	3369299		57	11	34	41	55	16	3	15	4	3	9	4	2	4	1
chrX	3369269	3369569		19	11	19	6	16	4	5	2	6	3	2	4	3	5	3
chrX	3369539	3369839		9	6	1	9	9	0	9	2	7	1	2	5	0	3	0
chrX	3370529	3370829		5	3	1	0	4	1	2	2	0	6	0	0	0	1	3
chrX	3370799	3371099		5	3	2	0	2	0	3	0	0	1	2	0	0	2	0
chrX	3371462	3371762		3	0	1	0	2	2	5	3	0	2	2	0	8	4	0
chrX	3371615	3371915		0	0	1	0	0	2	0	0	0	2	1	0	12	3	0
chrX	3372297	3372597		7	0	1	0	2	0	6	2	6	4	1	3	3	1	3
chrX	3372470	3372770		3	1	0	3	2	0	4	0	2	7	0	1	3	0	5
chrX	3373056	3373356		11	1	0	1	3	0	2	1	0	2	3	1	0	0	0
chrX	3375275	3375575		0	2	2	0	6	0	3	2	0	3	4	2	0	2	2
chrX	3375541	3375841		0	1	1	0	2	0	2	0	2	4	1	1	0	2	3
chrX	3375807	3376107		0	0	2	0	2	0	0	0	1	2	4	0	0	0	6
chrX	3376890	3377190		0	2	0	0	1	0	2	0	1	2	1	4	5	2	0
chrX	3377801	3378101		9	3	3	0	1	4	4	9	2	3	0	3	1	3	1
chrX	3377954	3378254		11	4	5	6	4	3	5	0	1	1	2	4	0	0	0
chrX	3378907	3379207		2	2	1	2	7	4	6	1	7	4	6	8	4	1	0
chrX	3379283	3379583		4	6	11	4	25	3	7	0	4	2	1	9	1	8	1
chrX	3379553	3379853		27	18	19	33	42	37	21	11	13	1	1	3	5	5	0
chrX	3379823	3380123		11	3	9	24	13	9	16	5	20	3	5	8	7	2	5
chrX	3380093	3380393		7	2	1	5	3	1	8	6	10	5	4	3	1	3	3
chrX	3380363	3380663		0	1	1	2	3	0	6	3	4	2	0	3	0	2	3
chrX	3385627	3385927		0	1	0	2	4	2	6	3	2	1	7	6	10	0	0
chrX	3385796	3386096		0	5	1	2	8	2	7	1	3	2	8	6	5	1	0
chrX	3387209	3387510		0	1	1	0	1	0	3	3	1	5	1	0	1	0	0
chrX	3388253	3388553		1	0	0	2	2	2	4	1	2	0	0	0	3	6	1
chrX	3389118	3389418		0	6	0	1	12	5	5	5	3	0	1	0	0	0	0
chrX	3389388	3389688		0	0	3	12	36	12	20	10	15	3	4	0	6	0	0
chrX	3389658	3389958		0	1	2	10	10	3	12	5	4	0	1	2	0	0	4
chrX	3395255	3395555		2	1	3	0	2	1	5	2	10	4	0	6	0	4	0
chrX	3395525	3395825		7	0	2	4	7	2	5	3	9	5	5	12	2	3	5
chrX	3396344	3396644		5	7	1	0	4	1	5	6	1	1	1	1	0	2	2
chrX	3397341	3397641		9	3	0	1	7	0	3	1	1	2	3	5	4	10	1
chrX	3397611	3397911		0	3	2	2	1	0	3	0	0	1	1	2	0	12	2
chrX	3403089	3403389		7	8	0	0	1	2	4	5	2	0	4	0	0	2	0
chrX	3403206	3403506		7	7	0	0	2	2	4	5	0	1	3	0	0	2	0
chrX	3413612	3413912		1	2	0	0	0	0	3	0	0	6	0	3	0	0	0
chrX	3413882	3414182		6	0	0	0	0	0	12	9	5	2	1	4	0	0	0
chrX	3414422	3414722		2	0	3	4	6	3	3	15	1	3	1	3	0	4	0
chrX	3415483	3415783		2	2	0	3	2	0	3	1	3	2	0	4	0	1	5
chrX	3416268	3416568		8	2	0	0	1	0	5	6	3	7	2	3	0	3	1
chrX	3419747	3420047		11	2	1	25	21	16	9	1	11	1	0	9	0	0	1
chrX	3420017	3420317		6	1	2	13	14	13	17	9	10	0	2	8	0	2	1
chrX	3420287	3420587		13	0	2	11	12	19	28	12	16	1	1	2	0	3	2
chrX	3420712	3421012		0	1	0	3	2	1	4	10	0	0	0	0	0	0	0
chrX	3428824	3429125		0	4	1	7	0	0	2	2	3	1	1	6	4	0	4
chrX	3430044	3430344		0	0	0	2	4	0	2	6	2	4	4	8	1	2	1
chrX	3430240	3430540		0	0	0	2	2	0	2	13	2	0	5	13	6	5	0
chrX	3431547	3431847		0	0	0	4	1	1	3	0	5	2	1	0	0	4	7
chrX	3433073	3433373		12	2	12	15	25	6	15	8	8	1	1	6	2	4	0
chrX	3433233	3433533		9	3	8	14	21	5	6	11	6	2	1	6	5	2	0
chrX	3435823	3436123		0	0	1	0	5	0	3	2	1	3	4	3	0	12	2
chrX	3435929	3436229		0	0	1	0	6	1	3	4	0	3	4	2	0	10	1
chrX	3436283	3436583		1	0	1	2	1	0	3	4	0	9	2	2	3	6	0
chrX	3436553	3436853		1	3	2	6	13	1	2	20	4	2	0	1	0	4	0
chrX	3436823	3437123		11	26	32	18	39	17	16	35	14	3	0	7	1	0	3
chrX	3437093	3437393		21	21	36	11	62	14	12	49	35	2	0	5	3	0	1
chrX	3437363	3437663		10	3	2	0	14	0	4	11	3	6	2	3	0	1	3
chrX	3437633	3437933		6	5	11	5	14	1	10	20	4	6	0	3	0	2	2
chrX	3438442	3438742		7	7	7	1	8	2	16	12	15	3	1	4	3	2	2
chrX	3438712	3439012		0	3	4	1	15	2	6	8	9	2	0	3	2	4	1
chrX	3438982	3439282		14	12	15	13	50	6	11	18	13	4	3	3	1	5	1
chrX	3439252	3439552		4	6	8	2	26	6	8	9	3	1	1	0	3	6	2
chrX	3439522	3439822		7	1	7	7	35	3	5	10	5	3	1	3	7	2	1
chrX	3439792	3440092		1	3	4	0	31	1	2	2	5	4	1	5	3	3	0
chrX	3440062	3440362		12	12	23	16	76	7	17	10	12	3	0	2	2	3	3
chrX	3441094	3441394		0	5	1	2	1	2	2	9	2	0	2	3	5	1	1
chrX	3441238	3441538		3	7	1	0	4	2	3	9	2	1	2	3	6	2	0
chrX	3444249	3444549		26	14	18	14	33	32	31	10	25	2	4	1	4	8	0
chrX	3444819	3445119		16	7	28	23	20	3	13	2	5	1	4	4	0	3	0
chrX	3445880	3446180		0	1	4	10	36	7	3	0	1	0	4	2	5	4	2
chrX	3446999	3447299		0	1	1	0	0	0	9	3	0	0	0	4	13	11	1
chrX	3447269	3447569		0	3	0	0	3	4	3	0	2	1	3	4	0	2	8
chrX	3447539	3447839		0	3	5	7	4	1	5	10	7	0	3	4	0	5	3
chrX	3447809	3448109		6	1	7	6	6	0	5	10	3	0	6	4	1	2	3
chrX	3448079	3448379		0	1	2	3	3	1	3	1	0	4	3	3	3	5	2
chrX	3448430	3448730		0	0	0	0	0	0	3	1	0	0	5	2	0	1	0
chrX	3449576	3449876		1	0	1	0	0	0	4	3	0	10	5	2	0	0	0
chrX	3450116	3450416		0	0	0	3	6	2	6	8	2	2	0	7	14	12	3
chrX	3450926	3451226		1	1	0	3	5	5	3	0	1	4	5	2	9	16	10
chrX	3451196	3451496		0	0	1	4	8	1	6	2	2	5	4	2	3	7	6
chrX	3451693	3451993		3	1	1	0	6	1	6	0	0	1	2	1	2	9	0
chrX	3452503	3452803		0	0	0	0	1	0	2	0	0	3	1	5	0	11	9
chrX	3452773	3453073		6	0	1	0	2	0	2	8	0	6	2	7	0	4	3
chrX	3453471	3453771		1	0	0	1	5	0	3	0	0	0	0	0	10	5	0
chrX	3455019	3455319		0	5	0	0	2	0	5	0	0	2	2	5	2	0	1
chrX	3455289	3455589		0	2	5	0	1	0	4	0	0	5	8	4	0	7	0
chrX	3456571	3456871		6	4	2	0	2	1	0	2	0	6	1	0	0	1	0
chrX	3456688	3456988		0	3	2	0	4	1	0	4	2	6	0	0	0	1	3
chrX	3458128	3458428		0	4	1	0	6	0	1	0	1	4	3	3	0	6	3
chrX	3460872	3461172		0	3	3	2	7	1	8	1	3	6	4	1	0	4	0
chrX	3462198	3462498		4	0	1	0	6	1	4	0	0	3	0	3	18	2	1
chrX	3464313	3464613		0	3	6	0	5	1	3	0	2	6	10	3	0	7	3
chrX	3464583	3464883		0	0	0	6	2	3	4	0	1	0	6	1	0	13	0
chrX	3466570	3466870		1	1	9	14	19	8	10	6	4	0	2	5	0	4	1
chrX	3466840	3467140		5	3	8	20	24	22	21	2	20	7	1	2	0	0	2
chrX	3467110	3467410		8	11	5	15	36	20	20	11	19	2	3	6	6	0	1
chrX	3467650	3467950		11	7	2	30	8	10	9	0	3	1	2	8	1	2	0
chrX	3467920	3468220		7	3	0	9	7	3	8	7	3	3	2	12	0	1	3
chrX	3468190	3468490		11	4	3	3	9	5	6	11	8	1	2	6	0	2	0
chrX	3479772	3480072		6	0	1	0	6	1	2	1	3	0	2	4	3	3	3
chrX	3480018	3480318		1	0	4	6	10	0	4	2	5	2	1	6	11	2	1
chrX	3480264	3480564		1	0	6	0	1	0	7	0	0	2	2	0	1	4	1
chrX	3481348	3481648		3	2	0	4	9	0	2	3	0	6	5	5	0	1	1
chrX	3483788	3484088		5	0	0	0	0	0	4	0	0	0	2	0	0	6	1
chrX	3484016	3484316		11	0	2	0	4	1	7	5	1	1	4	4	0	5	4
chrX	3484857	3485157		0	7	11	1	4	4	3	4	2	3	2	1	2	0	1
chrX	3485675	3485975		4	4	8	3	0	1	2	2	1	0	5	1	1	4	1
chrX	3486398	3486698		0	1	0	0	2	0	2	3	0	4	8	1	0	3	1
chrX	3490986	3491286		11	3	1	6	5	0	4	0	1	0	2	6	0	2	1
chrX	3491244	3491544		0	0	3	12	7	0	3	0	13	2	1	6	0	2	0
chrX	3491502	3491802		6	0	6	1	10	3	10	5	7	4	2	5	0	4	1
chrX	3491976	3492276		5	3	1	4	9	1	8	5	12	1	0	0	0	4	0
chrX	3492196	3492496		7	3	1	1	2	2	2	1	5	5	4	4	8	2	1
chrX	3492416	3492716		8	0	0	3	10	1	2	0	4	7	4	1	2	2	0
chrX	3494674	3494974		9	0	3	4	8	5	5	12	0	3	0	5	0	3	0
chrX	3494944	3495244		7	3	3	12	12	3	7	11	5	3	0	5	5	5	0
chrX	3495214	3495514		17	9	10	24	31	25	26	21	23	0	0	3	2	5	1
chrX	3495484	3495784		1	4	5	11	17	6	10	7	3	1	1	0	5	7	1
chrX	3497776	3498076		1	1	2	0	3	3	0	4	0	0	3	2	4	17	2
chrX	3497915	3498215		1	4	2	0	0	3	1	3	0	0	5	0	4	16	1
chrX	3498644	3498944		4	1	1	0	7	1	2	2	0	2	4	6	2	9	0
chrX	3499432	3499732		7	0	0	1	7	1	6	1	1	0	2	5	0	3	8
chrX	3499615	3499915		0	1	1	2	5	4	9	4	2	0	1	0	5	3	10
chrX	3500240	3500540		10	0	1	3	7	3	4	2	6	2	1	4	0	2	0
chrX	3500510	3500810		29	0	0	0	6	2	30	5	15	2	2	13	0	6	0
chrX	3500780	3501080		0	2	0	4	8	2	40	9	14	0	0	7	2	6	0
chrX	3502260	3502560		1	5	0	2	6	3	8	6	2	0	5	0	0	4	1
chrX	3502473	3502773		1	2	3	0	7	1	11	1	1	2	7	3	2	6	2
chrX	3503635	3503935		1	1	2	6	16	9	8	14	2	6	4	2	3	5	2
chrX	3503905	3504205		2	5	1	28	26	11	10	21	3	4	1	3	4	9	1
chrX	3504175	3504475		0	0	1	2	12	5	4	3	5	1	1	3	0	1	0
chrX	3504445	3504745		4	2	0	3	6	10	5	3	6	0	1	2	2	1	11
chrX	3505060	3505360		0	0	2	6	5	7	3	1	0	3	2	7	4	5	0
chrX	3505510	3505810		1	0	1	8	8	1	1	1	2	1	3	3	3	14	5
chrX	3505741	3506041		0	0	1	10	3	6	4	2	1	0	0	5	2	2	1
chrX	3505972	3506272		3	0	2	10	1	4	1	0	1	0	0	4	0	10	1
chrX	3513239	3513539		0	2	0	1	5	0	5	0	1	1	5	1	0	8	2
chrX	3513461	3513761		0	0	0	10	5	0	5	0	1	2	1	5	3	6	0
chrX	3514188	3514488		9	1	2	12	11	1	5	0	0	2	4	4	0	3	1
chrX	3514319	3514619		7	1	4	6	6	2	3	0	0	4	3	4	0	4	1
chrX	3515524	3515824		5	0	3	0	3	0	3	0	1	10	1	0	0	5	4
chrX	3515794	3516094		8	1	1	12	9	5	6	1	0	6	7	5	6	3	6
chrX	3516064	3516364		3	2	2	5	7	5	5	2	1	6	4	6	8	6	1
chrX	3516334	3516634		0	2	3	1	12	4	11	1	0	13	9	8	10	5	6
chrX	3516604	3516904		6	7	0	7	8	0	5	0	0	3	4	5	0	10	4
chrX	3517819	3518119		3	2	3	15	20	6	4	6	4	0	1	4	0	6	1
chrX	3518089	3518389		3	2	1	14	33	19	14	3	6	2	1	2	0	3	5
chrX	3518359	3518659		0	2	3	0	25	10	8	5	14	2	0	4	2	3	2
chrX	3519675	3519975		0	6	3	0	3	3	1	0	0	0	0	2	5	1	2
chrX	3519916	3520216		1	7	0	0	2	2	0	0	0	1	2	3	0	1	0
chrX	3522418	3522718		1	1	4	1	0	1	5	12	1	3	0	5	11	0	1
chrX	3522688	3522988		10	4	1	2	4	3	6	8	2	0	0	8	10	2	2
chrX	3522958	3523258		0	1	1	2	3	2	8	13	5	0	0	8	1	0	1
chrX	3523228	3523528		0	0	3	4	2	3	6	7	3	1	3	12	1	3	0
chrX	3523498	3523798		1	4	1	0	1	5	10	8	4	2	5	7	0	4	5
chrX	3523768	3524068		4	2	0	3	2	1	7	9	4	0	1	6	6	1	2
chrX	3525475	3525775		0	3	5	0	2	3	7	1	4	3	2	3	0	5	0
chrX	3526469	3526769		3	0	0	4	3	5	6	13	0	7	5	0	1	7	0
chrX	3526659	3526959		4	1	0	4	6	9	9	5	3	8	5	7	1	6	3
chrX	3527759	3528059		37	10	14	0	0	0	31	36	11	0	5	0	0	0	0
chrX	3527963	3528263		38	7	18	0	0	0	34	27	11	1	6	3	0	0	0
chrX	3528946	3529246		2	0	2	0	7	1	8	15	3	5	2	1	0	5	0
chrX	3529216	3529516		2	4	1	0	6	0	2	10	2	6	1	8	0	7	0
chrX	3529785	3530085		0	4	0	10	10	0	8	6	1	0	3	6	1	6	0
chrX	3529867	3530167		0	4	0	10	10	0	9	5	1	2	2	7	1	3	0
chrX	3542229	3542529		0	1	2	0	8	1	5	7	1	0	2	4	0	4	3
chrX	3542421	3542721		0	0	1	0	2	0	3	10	2	2	1	5	0	2	1
chrX	3544049	3544349		0	0	0	1	2	3	3	9	7	1	1	3	0	1	0
chrX	3544319	3544619		6	0	3	7	9	5	8	22	20	0	0	2	2	0	0
chrX	3544589	3544889		11	0	6	10	9	3	15	11	5	1	3	3	1	4	1
chrX	3544859	3545159		0	0	5	1	3	1	8	6	3	3	7	5	2	1	0
chrX	3549853	3550153		0	0	3	0	0	0	7	11	1	4	5	7	0	0	0
chrX	3553438	3553738		10	0	2	0	0	0	5	0	0	0	2	1	0	0	0
chrX	3557689	3557989		2	3	0	0	0	0	6	4	5	1	1	6	0	0	0
chrX	3557959	3558259		1	3	2	0	0	0	2	24	4	0	3	3	0	0	0
chrX	3558229	3558529		2	6	1	0	0	0	6	18	6	1	5	7	0	0	0
chrX	3558499	3558799		5	6	1	0	0	0	2	11	1	6	4	5	0	0	0
chrX	3558769	3559069		4	1	0	0	0	0	1	3	2	0	3	4	0	0	0
chrX	3559324	3559624		1	0	2	0	0	0	7	3	4	1	10	3	0	0	0
chrX	3559897	3560197		0	0	2	0	0	0	4	4	8	2	1	10	0	0	0
chrX	3560167	3560467		7	4	1	0	0	0	2	1	0	5	0	4	0	0	0
chrX	3564371	3564671		3	0	0	5	7	3	9	2	1	0	2	2	0	0	0
chrX	3564641	3564941		15	0	1	0	2	0	6	0	1	4	0	6	1	2	0
chrX	3568976	3569276		13	2	0	0	0	0	3	4	1	2	1	5	0	0	0
chrX	3573218	3573518		2	0	1	8	4	2	2	12	9	4	1	7	4	2	0
chrX	3575196	3575496		4	1	0	9	4	2	0	0	0	1	1	2	2	9	1
chrX	3576979	3577280		0	0	0	0	1	5	2	0	1	0	4	0	0	0	2
chrX	3578605	3578905		8	4	2	1	2	1	4	19	3	0	1	3	1	0	0
chrX	3579145	3579445		0	8	1	0	0	0	1	3	0	0	0	2	0	0	0
chrX	3581704	3582004		0	0	1	0	0	0	6	11	1	6	3	31	0	0	0
chrX	3581974	3582274		0	2	1	0	0	0	3	6	5	2	3	29	0	0	0
chrX	3585072	3585372		16	1	0	0	0	0	8	15	2	10	4	10	0	0	0
chrX	3585342	3585642		5	3	1	0	0	0	1	13	5	1	1	3	0	0	0
chrX	3585749	3586049		5	0	2	0	0	0	10	2	6	0	2	4	0	0	0
chrX	3585829	3586129		7	1	3	0	0	0	10	3	8	3	2	7	0	0	0
chrX	3592135	3592435		0	0	3	5	6	3	7	8	3	1	4	5	6	5	1
chrX	3592405	3592705		3	1	3	12	2	2	8	9	5	3	7	4	9	2	0
chrX	3592675	3592975		2	3	1	7	5	1	7	7	6	1	2	3	10	8	0
chrX	3592945	3593245		5	2	3	0	3	2	8	3	5	1	2	6	5	1	0
chrX	3593215	3593515		10	1	3	0	1	2	0	4	3	1	5	8	9	0	2
chrX	3596501	3596801		0	3	6	2	7	7	10	3	4	11	4	2	0	5	6
chrX	3597041	3597341		7	1	5	2	2	3	2	0	0	3	4	3	4	0	5
chrX	3597311	3597611		7	0	0	2	3	1	5	0	0	9	11	11	0	6	1
chrX	3597819	3598119		3	1	0	0	1	2	8	0	2	2	4	2	11	4	1
chrX	3600085	3600385		9	1	4	4	5	3	1	9	0	1	0	6	6	4	0
chrX	3600240	3600540		8	0	3	6	2	0	2	10	2	3	1	4	3	2	0
chrX	3603417	3603717		1	4	3	2	6	1	8	1	5	1	9	11	5	2	0
chrX	3605098	3605399		0	0	1	2	3	0	5	5	0	5	0	1	0	2	3
chrX	3605417	3605717		6	4	1	6	24	6	11	9	2	0	2	4	3	3	1
chrX	3605687	3605987		11	1	3	3	16	2	19	24	5	2	9	9	7	8	1
chrX	3606398	3606699		0	0	1	2	3	2	2	10	2	0	0	10	0	4	0
chrX	3608282	3608582		0	9	7	5	12	0	11	1	2	3	1	4	1	4	0
chrX	3608966	3609266		8	2	2	0	5	8	3	1	0	1	1	4	3	7	2
chrX	3609236	3609536		1	4	2	6	7	10	3	4	1	0	2	6	10	5	5
chrX	3615770	3616070		4	8	1	13	32	10	5	3	6	7	8	1	5	1	0
chrX	3617733	3618033		0	7	4	9	10	4	5	21	2	11	8	17	15	3	6
chrX	3618003	3618303		1	10	1	19	16	11	6	20	8	13	8	21	13	11	11
chrX	3618273	3618573		7	3	3	1	17	4	7	10	3	11	16	12	0	16	4
chrX	3619370	3619670		8	0	1	1	1	1	2	7	0	2	2	4	0	0	4
chrX	3620270	3620570		1	5	1	2	2	3	2	6	1	8	1	8	2	1	1
chrX	3620540	3620840		1	4	1	6	3	2	3	5	1	1	1	4	0	0	0
chrX	3625593	3625893		0	1	0	0	3	0	11	5	3	10	1	2	0	1	1
chrX	3625863	3626163		6	3	7	0	5	3	10	4	1	10	2	7	1	1	4
chrX	3626133	3626433		0	1	3	0	1	5	2	3	4	2	2	6	0	1	0
chrX	3629140	3629440		2	3	2	5	5	0	5	2	1	3	6	19	14	10	2
chrX	3629410	3629710		14	3	9	8	12	1	9	11	11	4	9	30	13	4	8
chrX	3629680	3629980		29	12	3	10	11	4	10	9	10	6	10	16	3	4	5
chrX	3629950	3630250		7	4	3	5	19	1	2	7	4	3	1	14	14	4	2
chrX	3630220	3630520		9	13	2	10	15	1	8	18	4	6	8	14	21	2	3
chrX	3630490	3630790		1	1	0	1	4	0	3	11	10	4	4	26	13	7	4
chrX	3630760	3631060		18	0	1	6	8	0	7	14	6	5	4	34	33	9	5
chrX	3631030	3631330		13	4	3	11	10	8	12	12	15	3	7	33	64	28	16
chrX	3631300	3631600		11	7	2	13	17	13	15	30	21	4	8	57	129	19	19
chrX	3631570	3631870		29	6	20	21	22	24	14	50	29	21	22	113	183	27	23
chrX	3632380	3632680		2	1	0	0	6	1	7	14	6	3	3	11	8	0	1
chrX	3632650	3632950		1	1	5	5	1	2	4	11	2	1	1	8	5	2	0
chrX	3632920	3633220		3	2	12	3	5	0	5	6	2	2	2	6	11	1	0
chrX	3633190	3633490		9	1	4	0	5	3	2	3	2	2	1	9	9	2	0
chrX	3633460	3633760		4	5	6	0	6	0	7	3	0	0	0	6	4	4	1
chrX	3635788	3636088		3	2	1	0	17	10	34	15	23	2	1	2	2	1	0
chrX	3636029	3636329		0	3	1	4	27	13	34	32	32	3	0	3	3	3	0
chrX	3636270	3636570		5	0	2	2	12	3	32	35	18	0	1	2	6	0	1
chrX	3646434	3646734		6	2	1	13	12	4	6	3	8	4	0	2	0	2	1
chrX	3646606	3646906		11	0	3	18	20	5	8	7	5	1	0	0	0	5	0
chrX	3652571	3652871		1	1	3	3	9	1	3	1	0	2	5	8	0	4	0
chrX	3652673	3652973		1	1	2	4	6	2	2	0	2	1	6	3	0	4	0
chrX	3653978	3654278		3	3	3	1	2	6	10	6	2	3	3	9	0	4	1
chrX	3654248	3654548		2	0	1	2	7	2	5	8	0	2	4	1	4	7	1
chrX	3654518	3654818		0	1	3	9	5	4	5	7	6	2	2	3	2	6	0
chrX	3654788	3655088		6	3	0	2	3	1	3	3	6	3	1	4	2	5	1
chrX	3661863	3662163		0	0	2	0	0	3	2	1	0	0	3	6	5	8	2
chrX	3663757	3664058		0	1	0	6	2	0	3	3	1	0	1	7	6	4	2
chrX	3665710	3666011		1	0	2	0	14	0	4	3	2	1	2	4	2	6	0
chrX	3666063	3666363		0	2	3	24	7	12	0	6	3	0	4	5	0	5	2
chrX	3666333	3666633		1	2	3	9	8	3	4	2	3	1	0	2	0	5	6
chrX	3667332	3667632		0	1	0	7	2	0	11	0	1	0	4	0	0	11	5
chrX	3668535	3668835		3	3	2	0	5	4	3	0	0	4	2	3	0	4	2
chrX	3668657	3668957		7	2	3	0	4	4	4	0	2	4	4	4	0	1	2
chrX	3671341	3671641		0	3	3	7	3	1	6	7	2	6	3	4	0	6	1
chrX	3671611	3671911		0	7	0	1	0	0	4	1	0	0	0	0	1	0	0
chrX	3672135	3672435		0	0	4	0	3	2	2	6	5	1	4	5	0	0	0
chrX	3672405	3672705		0	0	3	12	1	2	2	1	2	0	3	4	3	2	4
chrX	3674502	3674802		8	3	1	4	3	4	5	2	2	5	2	0	0	0	2
chrX	3681294	3681594		5	4	1	0	0	0	5	5	1	4	3	10	0	0	0
chrX	3681564	3681864		1	3	0	0	0	0	2	2	0	7	3	9	0	0	0
chrX	3681834	3682134		2	2	3	0	0	0	4	3	0	3	4	6	0	0	0
chrX	3682609	3682909		0	2	0	3	5	0	2	1	6	2	2	4	0	0	2
chrX	3682917	3683217		3	4	4	0	7	4	4	0	0	3	1	9	0	2	0
chrX	3683026	3683326		1	0	2	4	5	2	1	1	0	0	1	7	0	4	1
chrX	3683403	3683704		4	4	0	0	1	3	3	6	3	3	2	4	0	4	3
chrX	3688248	3688548		0	0	0	0	2	0	1	0	0	1	1	0	0	6	0
chrX	3696872	3697172		6	2	0	1	3	1	3	0	1	2	2	2	1	4	7
chrX	3699002	3699302		1	0	0	2	4	3	1	1	5	3	0	0	2	2	2
chrX	3702423	3702723		6	0	2	0	4	0	2	0	0	5	0	4	0	7	0
chrX	3702645	3702945		3	0	1	1	4	1	4	0	0	4	0	4	2	3	1
chrX	3702867	3703167		11	3	0	0	5	5	6	2	0	0	1	1	0	3	1
chrX	3707021	3707322		0	2	1	2	4	0	2	0	1	1	1	9	4	0	0
chrX	3708248	3708548		2	1	0	5	2	2	4	2	1	4	4	2	3	1	8
chrX	3708518	3708818		3	0	0	0	4	3	2	1	3	1	3	0	4	0	5
chrX	3709140	3709440		0	0	1	0	2	1	4	0	0	0	1	4	5	4	5
chrX	3710176	3710476		0	5	1	1	4	3	6	0	1	2	5	4	0	2	2
chrX	3711060	3711360		4	2	1	2	3	1	8	7	4	1	6	3	3	1	0
chrX	3711168	3711468		4	1	3	2	3	0	8	6	3	1	7	4	3	0	0
chrX	3712327	3712627		2	5	4	0	4	1	7	1	1	4	4	5	0	1	4
chrX	3713244	3713544		0	1	0	0	2	3	3	2	2	1	4	3	0	1	0
chrX	3713859	3714159		0	2	10	3	5	1	6	1	2	4	3	1	0	0	0
chrX	3714129	3714429		0	2	4	0	7	0	5	4	2	2	3	2	0	2	3
chrX	3718088	3718388		0	1	1	0	0	1	0	0	0	0	0	0	0	5	7
chrX	3732316	3732616		1	3	5	0	0	0	8	5	0	6	8	36	0	0	0
chrX	3732856	3733156		74	70	64	89	88	66	138	114	41	29	34	129	118	22	46
chrX	3733666	3733966		6	12	4	28	18	12	18	12	3	4	3	28	53	5	6
chrX	3733936	3734236		10	5	7	2	6	5	10	9	6	3	5	26	26	4	2
chrX	3734206	3734506		5	0	2	5	10	11	7	6	5	4	9	32	18	5	4
chrX	3735577	3735877		0	0	0	0	4	1	1	0	1	0	2	0	3	4	1
chrX	3735704	3736004		0	1	0	0	1	1	2	2	2	1	1	1	8	3	0
chrX	3736426	3736726		0	2	0	1	0	0	2	0	0	2	3	0	0	0	4
chrX	3738145	3738445		8	0	5	22	30	2	16	22	2	0	1	1	3	3	0
chrX	3738378	3738678		4	7	4	16	25	1	23	13	7	0	2	1	1	1	0
chrX	3739790	3740090		0	1	1	5	3	0	1	0	0	0	0	0	1	5	1
chrX	3745352	3745652		0	0	0	4	2	1	1	1	6	0	3	1	7	5	0
chrX	3746403	3746703		0	1	1	0	4	1	3	4	1	0	0	2	7	1	0
chrX	3746673	3746973		1	0	0	0	4	1	5	0	2	0	1	0	3	3	0
chrX	3748814	3749114		0	0	0	3	5	1	4	3	0	1	0	0	2	5	0
chrX	3749115	3749415		0	0	0	9	6	2	4	2	3	0	0	0	0	1	3
chrX	3749683	3749983		0	0	0	14	22	7	3	2	2	0	0	0	1	3	0
chrX	3749953	3750253		0	2	0	19	53	19	1	0	0	0	0	1	13	6	3
chrX	3750223	3750523		4	0	0	0	8	4	0	0	0	1	0	0	14	3	4
chrX	3750876	3751176		0	0	0	5	7	1	0	0	0	0	0	0	8	6	2
chrX	3751146	3751446		0	0	0	1	8	0	0	0	0	0	0	0	10	2	2
chrX	3751416	3751716		0	0	0	1	5	0	0	0	0	0	0	0	5	6	5
chrX	3751686	3751986		0	0	0	0	4	4	0	0	0	0	0	0	4	5	2
chrX	3751956	3752256		0	0	0	7	7	1	0	0	0	0	0	0	8	9	2
chrX	3752226	3752526		0	0	0	9	7	1	0	0	0	0	0	0	2	2	2
chrX	3752766	3753066		0	0	0	6	8	1	0	0	0	0	0	0	6	2	0
chrX	3753036	3753336		0	0	0	2	8	4	0	0	0	0	0	0	22	1	1
chrX	3753306	3753606		0	0	0	4	5	7	0	0	0	0	0	0	17	4	2
chrX	3754386	3754686		0	2	0	12	6	5	0	0	0	0	2	0	8	1	3
chrX	3755338	3755638		0	0	0	10	9	2	0	0	0	0	0	0	9	3	0
chrX	3756121	3756421		0	0	0	0	3	1	0	0	0	1	0	0	2	4	0
chrX	3756391	3756691		0	0	0	4	3	0	2	2	1	1	0	1	8	0	0
chrX	3756661	3756961		0	0	0	0	2	0	0	0	0	0	0	0	11	1	0
chrX	3756931	3757231		0	0	0	0	2	5	0	0	0	0	0	0	1	2	0
chrX	3757201	3757501		0	0	0	0	2	5	0	0	0	0	0	0	4	5	5
chrX	3757974	3758274		0	0	0	0	0	1	0	0	0	0	0	0	0	4	0
chrX	3758205	3758505		0	0	0	0	0	0	0	0	0	0	0	0	1	6	0
chrX	3758436	3758736		0	0	0	2	2	0	0	0	0	0	0	0	0	5	1
chrX	3758795	3759095		0	0	0	0	0	2	0	0	0	0	0	0	7	0	0
chrX	3759065	3759365		0	0	0	2	2	0	0	0	0	0	0	0	2	1	1
chrX	3759335	3759635		0	0	0	5	2	2	0	0	0	0	0	0	2	4	2
chrX	3759605	3759905		0	0	0	4	2	4	0	0	0	0	0	0	4	2	6
chrX	3760038	3760338		0	0	0	1	13	3	0	0	0	0	0	0	0	4	0
chrX	3762175	3762475		5	0	0	2	11	7	0	0	0	1	0	2	6	10	6
chrX	3762445	3762745		0	0	0	1	8	4	0	0	0	0	0	0	1	4	2
chrX	3762715	3763015		0	0	0	0	7	1	0	0	0	0	0	0	9	1	0
chrX	3763244	3763544		0	0	0	0	6	0	0	0	0	0	0	0	5	1	1
chrX	3763514	3763814		0	0	0	0	10	0	0	0	0	0	0	0	7	4	2
chrX	3763784	3764084		0	0	0	16	7	2	0	0	0	0	0	0	0	1	0
chrX	3764054	3764354		0	0	0	3	1	0	0	0	0	0	0	0	6	1	0
chrX	3764324	3764624		0	0	0	8	7	3	0	0	0	0	0	0	0	4	0
chrX	3764978	3765278		0	0	0	8	9	0	0	0	0	0	0	0	1	1	4
chrX	3765237	3765537		0	0	0	0	10	2	0	0	0	0	0	0	0	4	0
chrX	3765797	3766097		0	0	0	7	2	0	0	0	0	0	0	0	0	7	0
chrX	3765911	3766211		0	0	0	4	4	2	0	0	0	0	0	0	0	8	0
chrX	3766498	3766798		0	0	0	3	2	1	0	0	0	0	0	0	0	7	1
chrX	3766902	3767202		0	0	0	0	6	1	0	0	0	0	0	0	0	4	3
chrX	3767107	3767407		0	0	0	9	0	1	0	0	0	0	0	0	0	2	4
chrX	3768149	3768450		0	0	0	0	3	1	0	0	0	0	0	0	4	4	0
chrX	3768556	3768856		0	1	0	0	0	6	0	0	0	0	0	0	0	6	1
chrX	3768826	3769126		0	0	0	2	3	1	0	0	0	0	0	0	6	2	4
chrX	3769096	3769396		0	0	0	2	6	2	0	0	0	0	0	0	0	8	1
chrX	3769366	3769666		0	0	0	13	2	0	0	0	0	0	0	0	0	3	2
chrX	3769636	3769936		0	0	0	0	2	4	0	0	0	0	0	0	0	4	3
chrX	3770303	3770603		0	0	0	0	7	3	0	0	0	0	0	0	2	6	1
chrX	3770679	3770979		0	0	0	4	9	6	0	0	0	0	0	0	0	0	4
chrX	3770806	3771106		0	0	0	2	8	6	0	0	0	0	1	0	0	0	4
chrX	3771242	3771542		0	0	0	0	0	0	0	0	0	0	0	0	1	0	7
chrX	3771346	3771646		0	0	0	0	0	0	0	0	0	0	0	0	2	0	7
chrX	3772738	3773038		0	0	0	1	7	2	0	0	0	0	0	1	4	2	0
chrX	3773008	3773308		0	0	0	0	3	0	0	0	0	0	0	0	1	7	0
chrX	3773433	3773733		0	0	0	0	0	6	0	0	0	0	0	0	6	2	1
chrX	3773595	3773895		0	0	0	0	2	6	0	0	0	0	0	0	6	3	1
chrX	3774354	3774654		0	0	0	5	4	4	0	0	0	0	0	0	0	1	0
chrX	3774430	3774730		0	0	0	7	4	5	0	0	0	0	0	0	0	3	0
chrX	3791293	3791593		0	0	0	0	0	0	10	9	2	0	0	0	0	0	0
chrX	3791514	3791814		0	0	0	0	0	0	8	14	1	0	0	0	0	0	0
chrX	3791735	3792035		0	0	0	0	0	0	7	1	0	0	0	0	0	0	0
chrX	3795231	3795531		0	0	0	0	0	0	11	2	2	2	0	1	0	0	0
chrX	3795402	3795702		0	0	0	0	0	0	11	0	5	0	0	0	0	0	0
chrX	3833358	3833658		0	0	0	0	0	0	5	11	3	0	1	0	0	0	0
chrX	3837048	3837348		0	0	0	0	0	0	9	7	7	0	0	0	0	0	0
chrX	3837588	3837888		0	0	0	0	0	0	12	2	9	0	0	0	0	0	0
chrX	3838128	3838428		0	0	0	0	0	0	10	22	13	0	0	0	0	0	0
chrX	3838398	3838698		0	0	0	0	0	0	20	27	21	0	0	0	0	0	0
chrX	3838938	3839238		0	0	0	0	0	0	10	7	3	0	2	0	0	0	0
chrX	3839502	3839802		0	0	0	0	0	0	4	8	7	0	0	0	0	0	0
chrX	3840237	3840537		0	0	0	0	0	0	9	5	0	0	0	0	0	0	0
chrX	3840507	3840807		0	0	0	0	0	0	9	6	0	0	0	0	0	0	0
chrX	3841863	3842163		0	0	0	0	0	0	5	3	0	0	0	0	0	0	0
chrX	3842065	3842365		0	0	0	0	0	0	7	3	0	0	0	0	0	0	0
chrX	3843330	3843630		0	0	0	0	0	0	6	7	5	0	0	0	0	0	0
chrX	3843600	3843900		0	0	0	0	0	0	5	0	4	0	0	0	0	0	0
chrX	3843870	3844170		0	0	0	0	0	0	7	1	0	0	0	0	0	0	0
chrX	3847048	3847348		0	0	0	0	0	0	9	2	5	0	0	0	0	0	0
chrX	3847318	3847618		0	0	0	0	0	0	7	8	1	0	0	0	0	0	0
chrX	3858051	3858351		14	11	3	0	0	0	8	3	8	1	10	12	0	0	0
chrX	3864682	3864982		0	0	4	0	4	1	4	2	1	0	1	5	1	6	6
chrX	3864885	3865185		0	2	2	0	6	0	1	1	0	1	1	2	2	14	0
chrX	3877464	3877764		11	0	0	6	4	2	2	0	0	2	1	1	0	0	0
chrX	3877734	3878034		4	1	3	0	4	0	1	0	1	2	3	1	0	0	1
chrX	3880145	3880445		1	1	1	3	12	3	2	0	0	6	3	2	0	8	1
chrX	3880415	3880715		16	1	2	1	18	5	5	7	3	4	4	13	3	29	7
chrX	3880955	3881255		2	2	3	2	5	2	3	3	4	0	1	22	3	9	2
chrX	3881910	3882210		0	1	2	0	1	0	3	1	0	2	1	7	5	1	6
chrX	3894224	3894525		0	1	2	0	5	1	2	3	4	4	5	2	2	4	2
chrX	3894959	3895260		2	0	1	0	5	1	1	3	0	1	3	5	3	6	0
chrX	3901716	3902016		11	2	0	4	3	0	2	2	1	4	0	2	0	3	2
chrX	3910606	3910906		7	0	0	2	6	3	2	1	2	1	1	4	0	3	8
chrX	3919441	3919741		12	3	0	4	7	1	5	6	1	3	4	1	0	0	0
chrX	3919692	3919992		7	1	0	4	9	1	10	2	1	3	2	1	0	5	1
chrX	3919943	3920243		6	1	0	1	8	0	10	4	3	0	4	3	6	12	0
chrX	3920194	3920494		1	2	1	1	6	1	2	2	1	1	0	4	4	11	3
chrX	3927865	3928165		11	4	0	7	5	0	4	2	0	3	2	1	0	6	6
chrX	3928135	3928435		0	4	0	3	1	0	2	1	0	2	1	1	0	0	5
chrX	3936093	3936393		12	0	0	0	1	0	1	0	0	1	1	4	0	0	2
chrX	3937270	3937570		2	1	2	8	4	2	6	0	1	0	3	4	0	5	6
chrX	3944125	3944426		2	5	3	1	3	1	4	3	1	3	4	0	0	1	0
chrX	3948449	3948749		1	1	0	0	2	8	5	0	0	3	1	1	4	1	0
chrX	3948719	3949019		1	8	2	0	3	4	2	0	0	1	5	2	0	1	2
chrX	3949314	3949614		2	1	0	7	4	0	7	0	1	2	6	5	0	0	0
chrX	3950117	3950417		7	1	4	0	7	0	6	0	1	2	1	0	0	0	7
chrX	3951167	3951467		0	1	0	3	1	0	1	0	0	0	1	0	0	0	7
chrX	3951437	3951737		5	1	0	0	2	1	5	1	2	4	2	5	1	0	3
chrX	3952227	3952527		0	9	3	2	3	9	2	3	2	5	2	4	3	3	6
chrX	3952497	3952797		0	3	0	2	1	0	3	2	0	1	0	1	0	3	0
chrX	3952898	3953198		2	0	0	0	1	1	10	3	0	3	3	8	3	12	4
chrX	3957621	3957921		0	0	1	0	2	0	6	0	1	2	2	1	0	1	3
chrX	3961776	3962077		0	0	0	2	5	0	4	0	2	2	1	1	0	1	5
chrX	3962732	3963032		0	0	1	2	3	0	4	4	0	3	0	0	0	0	2
chrX	3965555	3965855		2	0	1	0	2	3	0	4	0	5	1	2	2	0	0
chrX	3965808	3966108		2	3	2	2	3	3	5	5	3	7	3	3	4	3	0
chrX	3966661	3966961		0	1	0	2	6	0	2	4	1	1	3	2	7	2	1
chrX	3969038	3969339		0	4	0	0	0	1	4	0	0	0	0	1	3	0	2
chrX	3973762	3974063		0	0	0	0	0	0	0	0	1	2	0	0	0	0	5
chrX	3974852	3975152		0	0	0	0	2	1	1	3	1	1	2	1	0	0	3
chrX	3990198	3990498		0	9	1	0	2	3	3	0	2	0	1	1	0	0	2
chrX	3990313	3990613		0	6	1	0	0	4	3	0	0	0	0	1	0	1	2
chrX	3997030	3997330		0	0	0	0	2	0	1	0	0	0	1	1	0	3	0
chrX	4000868	4001168		1	0	1	0	3	0	2	1	2	6	1	4	0	3	1
chrX	4000951	4001251		0	0	1	0	3	3	1	1	2	10	1	4	0	3	2
chrX	4009468	4009768		8	4	0	0	9	1	13	17	16	7	3	2	3	4	0
chrX	4024237	4024537		4	0	6	4	1	1	1	2	0	3	0	0	0	11	1
chrX	4024467	4024767		0	0	1	4	3	0	0	0	2	3	1	3	0	15	4
chrX	4025683	4025983		0	1	1	0	8	2	1	2	0	1	5	0	0	3	4
chrX	4025831	4026131		2	1	0	0	9	0	1	0	0	0	5	1	0	3	4
chrX	4026860	4027161		5	6	1	4	3	1	5	3	0	2	7	3	2	2	2
chrX	4027154	4027455		9	2	1	1	6	0	4	3	0	2	3	1	0	3	6
chrX	4044234	4044535		3	5	1	4	4	3	3	3	2	1	2	3	0	4	5
chrX	4045558	4045858		0	1	0	1	7	1	3	9	3	3	3	2	0	7	3
chrX	4048179	4048479		0	5	0	2	4	1	8	12	2	0	1	2	0	3	1
chrX	4048259	4048559		0	5	0	2	7	1	12	12	2	3	1	1	0	3	1
chrX	4058883	4059183		2	1	0	1	3	3	2	0	0	2	1	0	0	5	1
chrX	4059087	4059387		4	1	0	4	5	0	0	0	0	1	0	0	0	7	0
chrX	4062637	4062937		4	0	0	2	4	1	2	0	0	2	5	2	4	10	0
chrX	4069413	4069714		2	1	0	2	1	4	1	0	0	1	0	1	0	3	2
chrX	4075967	4076267		7	3	0	2	1	1	5	3	0	1	0	1	0	2	8
chrX	4077349	4077649		7	0	0	0	4	1	2	0	5	2	1	3	1	4	0
chrX	4077427	4077727		11	0	0	0	4	1	3	0	6	2	1	3	2	4	0
chrX	4080440	4080740		0	0	0	0	3	0	2	3	1	1	2	0	13	0	0
chrX	4080529	4080829		0	0	0	1	5	0	2	0	2	1	3	1	14	0	2
chrX	4081297	4081597		14	2	0	2	4	0	4	0	0	5	4	1	0	3	0
chrX	4081495	4081795		15	1	0	0	3	0	2	2	0	2	2	0	0	0	0
chrX	4083168	4083468		0	2	0	3	1	0	1	0	0	0	0	0	0	0	3
chrX	4087722	4088022		11	0	0	3	6	2	3	1	2	3	2	0	0	3	4
chrX	4087979	4088279		0	0	2	0	7	5	2	0	1	1	0	1	0	10	0
chrX	4088236	4088536		2	4	0	0	2	2	5	0	3	0	2	2	2	6	0
chrX	4088493	4088793		4	3	2	3	5	0	6	2	0	3	5	1	4	8	0
chrX	4090729	4091030		0	5	0	0	0	0	2	1	1	2	1	0	0	1	1
chrX	4091142	4091442		0	0	0	2	3	4	2	1	1	2	1	2	1	5	7
chrX	4094672	4094973		9	0	2	3	3	1	2	1	2	0	0	1	0	6	1
chrX	4100149	4100449		3	4	0	3	4	4	1	0	2	4	1	4	13	1	2
chrX	4100241	4100541		3	3	0	3	4	3	1	0	2	4	0	2	13	0	2
chrX	4103225	4103525		0	4	0	0	3	0	3	0	0	3	1	1	0	5	0
chrX	4107574	4107874		1	8	3	0	8	3	5	0	1	2	5	0	0	9	2
chrX	4107844	4108144		2	1	2	0	2	6	6	0	1	0	4	3	0	1	1
chrX	4108738	4109038		3	6	0	0	0	3	2	1	0	2	3	1	0	1	0
chrX	4108971	4109271		0	4	1	0	1	1	2	1	0	3	2	0	1	3	1
chrX	4110052	4110352		5	0	2	6	3	0	3	0	0	7	2	0	0	1	3
chrX	4111613	4111913		0	3	1	7	13	2	4	1	0	1	0	0	0	7	0
chrX	4111744	4112044		0	3	2	6	6	4	3	4	0	2	0	0	0	7	0
chrX	4112918	4113218		5	7	2	1	7	1	2	1	6	5	2	0	0	1	0
chrX	4113188	4113488		0	0	0	0	4	0	5	0	2	4	0	3	0	1	0
chrX	4113458	4113758		0	0	0	10	4	1	5	0	1	7	2	2	1	2	4
chrX	4125610	4125910		1	9	3	1	7	3	1	0	0	3	1	6	0	2	0
chrX	4132017	4132317		0	1	1	0	3	0	2	1	1	0	2	0	0	5	2
chrX	4137132	4137432		10	2	1	0	3	2	7	0	1	3	2	2	8	4	3
chrX	4141328	4141628		0	2	2	0	5	1	6	6	1	1	0	0	0	2	3
chrX	4141598	4141898		6	3	0	1	2	0	5	5	0	0	3	0	0	3	0
chrX	4141868	4142168		4	8	0	1	7	0	3	1	0	0	0	2	6	5	3
chrX	4142138	4142438		9	1	2	2	3	1	6	2	0	1	2	0	0	0	0
chrX	4143192	4143493		11	6	1	5	12	0	4	3	5	4	6	1	0	5	5
chrX	4149265	4149565		1	1	0	0	4	0	3	0	2	0	2	5	0	2	6
chrX	4153025	4153325		0	5	0	0	2	1	2	0	1	0	3	1	0	4	0
chrX	4156392	4156692		0	4	0	0	7	5	2	0	0	1	1	0	4	4	5
chrX	4158200	4158500		0	3	0	0	0	0	3	1	2	10	5	6	0	0	0
chrX	4158470	4158770		5	4	0	0	0	0	3	3	2	8	2	3	0	0	0
chrX	4162645	4162946		0	8	1	0	0	0	2	0	2	2	1	0	0	0	0
chrX	4164422	4164722		6	0	0	0	1	0	3	0	2	1	0	0	0	10	0
chrX	4165060	4165360		3	1	1	11	4	1	3	0	0	2	0	2	0	10	1
chrX	4165796	4166096		3	1	1	0	0	1	1	0	0	1	2	0	0	3	5
chrX	4166003	4166303		0	1	1	0	2	0	2	0	1	1	1	1	0	8	5
chrX	4167936	4168236		0	0	2	0	2	3	0	0	0	7	0	3	0	7	3
chrX	4177262	4177562		11	0	0	5	1	0	1	0	0	0	0	0	0	4	1
chrX	4181140	4181440		6	0	0	2	5	0	1	0	1	1	8	8	5	7	5
chrX	4181410	4181710		3	0	1	5	5	1	7	0	7	1	4	1	0	8	2
chrX	4181680	4181980		0	0	1	13	5	1	1	0	2	2	2	1	0	13	3
chrX	4183231	4183532		4	4	0	0	3	1	2	6	1	0	2	6	8	2	7
chrX	4183617	4183918		1	3	0	0	3	0	2	5	3	4	0	1	0	2	0
chrX	4186903	4187203		0	3	1	0	0	7	0	2	3	1	0	3	0	1	0
chrX	4187017	4187317		0	0	1	0	0	9	1	2	4	4	0	2	0	1	0
chrX	4189747	4190047		1	0	2	0	3	0	2	0	3	0	0	0	0	9	5
chrX	4190439	4190740		0	0	0	0	5	0	4	2	0	1	5	5	0	2	4
chrX	4206155	4206455		3	2	0	5	6	9	6	0	2	2	3	2	6	3	1
chrX	4207502	4207802		0	1	1	0	2	1	6	0	1	1	1	1	0	1	7
chrX	4207644	4207944		0	1	0	0	7	2	6	2	0	0	1	0	0	2	9
chrX	4211993	4212293		1	0	0	0	3	7	5	0	2	0	1	0	0	3	2
chrX	4213842	4214142		0	2	0	3	0	0	1	0	0	5	1	0	2	2	0
chrX	4214170	4214470		0	0	1	0	2	0	2	1	0	1	0	0	0	0	5
chrX	4214336	4214636		0	0	2	0	1	0	1	2	1	1	1	0	0	2	4
chrX	4216998	4217298		1	0	1	0	3	7	4	0	0	2	0	0	0	1	1
chrX	4221853	4222153		0	0	0	4	2	3	2	1	1	0	0	3	0	1	4
chrX	4240182	4240482		5	1	0	0	2	0	7	0	0	7	1	0	0	3	2
chrX	4242908	4243209		3	5	0	0	2	0	6	0	2	1	0	2	10	5	1
chrX	4247467	4247768		11	0	1	3	0	0	0	0	0	4	0	0	0	2	1
chrX	4252815	4253115		7	1	1	2	0	1	1	4	0	1	0	0	0	1	2
chrX	4252962	4253262		12	4	1	2	4	0	2	2	0	1	3	0	0	1	4
chrX	4256093	4256394		8	2	2	5	1	3	7	3	1	0	2	7	0	2	5
chrX	4256473	4256773		8	1	5	2	5	0	3	0	1	7	0	3	0	3	1
chrX	4256743	4257043		3	2	2	2	13	2	8	1	3	8	0	13	1	3	2
chrX	4260768	4261069		9	4	0	0	0	0	4	1	1	4	1	1	0	0	0
chrX	4261909	4262209		6	0	0	0	6	0	2	1	1	6	0	2	0	4	1
chrX	4262122	4262422		10	7	0	5	3	1	1	1	0	1	1	0	0	0	1
chrX	4265913	4266213		10	0	0	10	12	7	3	1	1	1	1	0	2	2	4
chrX	4269325	4269625		1	9	0	0	0	1	2	0	0	2	0	0	6	1	2
chrX	4269465	4269765		5	9	0	0	0	1	3	0	1	0	0	0	6	0	2
chrX	4273404	4273704		13	5	0	0	2	1	1	0	0	1	3	3	0	0	4
chrX	4273480	4273780		15	5	4	0	2	3	1	0	0	1	3	0	0	1	4
chrX	4275694	4275994		0	7	1	0	1	0	2	0	1	0	0	2	0	5	0
chrX	4280297	4280597		8	2	3	4	3	3	0	1	2	1	5	0	0	4	0
chrX	4280541	4280841		11	6	1	0	4	2	0	1	0	4	1	1	0	3	1
chrX	4288608	4288909		7	2	4	0	10	2	1	3	0	0	0	0	0	2	6
chrX	4288991	4289291		3	0	5	0	5	9	2	0	1	1	1	5	4	2	0
chrX	4289180	4289480		3	0	3	0	1	8	2	0	1	0	0	0	0	6	4
chrX	4289691	4289991		10	2	0	1	3	0	5	7	3	0	3	1	0	1	0
chrX	4289901	4290201		6	2	0	6	0	0	1	3	1	1	0	0	0	2	1
chrX	4290111	4290411		10	0	0	0	2	0	1	0	1	1	0	0	0	1	2
chrX	4290769	4291070		2	7	2	0	5	2	3	0	3	3	1	0	2	4	0
chrX	4292993	4293293		0	2	0	5	8	0	1	4	0	4	3	0	0	10	4
chrX	4293726	4294026		0	0	1	7	2	0	3	0	0	3	2	1	0	8	3
chrX	4293880	4294180		0	1	0	11	0	0	2	4	0	1	4	2	0	4	6
chrX	4297179	4297480		1	1	1	1	5	0	3	3	3	1	2	0	0	2	7
chrX	4298242	4298542		0	2	2	2	6	5	4	0	0	1	4	0	0	0	1
chrX	4298435	4298735		7	2	2	0	10	5	4	3	0	2	6	3	0	4	0
chrX	4298839	4299139		1	2	1	2	9	0	2	8	2	7	3	3	0	1	1
chrX	4298957	4299257		1	0	1	2	5	0	1	7	0	7	2	0	0	3	1
chrX	4299953	4300253		9	2	2	0	5	7	2	5	0	0	4	3	0	9	2
chrX	4300159	4300459		8	1	2	0	5	2	1	5	2	2	2	7	0	8	1
chrX	4300813	4301113		1	1	2	1	6	0	4	6	0	7	1	0	0	6	5
chrX	4301231	4301531		1	1	0	0	3	2	3	0	0	3	0	0	4	2	2
chrX	4302349	4302649		14	2	0	3	3	2	2	3	0	0	2	0	0	3	0
chrX	4302454	4302754		13	1	0	3	3	0	1	3	2	0	3	0	0	1	0
chrX	4303597	4303897		1	0	3	2	3	1	5	0	5	3	0	3	0	2	3
chrX	4304655	4304955		3	0	0	1	0	7	3	2	3	1	1	1	0	4	2
chrX	4306102	4306402		6	3	3	0	5	1	1	2	1	1	2	3	0	14	2
chrX	4307165	4307466		0	7	1	1	3	2	1	6	0	2	1	0	0	0	0
chrX	4307798	4308098		0	2	2	0	4	1	0	0	0	7	4	0	0	0	2
chrX	4308150	4308450		3	2	0	0	3	2	3	0	2	0	3	0	0	3	8
chrX	4310687	4310987		0	8	1	4	8	0	3	0	0	2	2	0	0	3	0
chrX	4310771	4311071		0	7	1	8	5	0	6	2	0	1	3	0	0	3	0
chrX	4315090	4315390		2	0	0	0	1	5	6	0	1	3	5	3	0	2	0
chrX	4315360	4315660		4	0	0	2	2	4	1	4	0	6	2	1	5	7	3
chrX	4316778	4317078		3	1	1	8	2	0	3	0	4	1	3	0	0	5	0
chrX	4316906	4317206		3	0	2	10	5	0	1	0	3	2	4	0	0	8	0
chrX	4317691	4317991		14	0	1	0	8	2	4	0	1	0	2	0	0	4	0
chrX	4319131	4319431		8	0	0	3	3	7	3	0	4	1	2	2	4	1	2
chrX	4319401	4319701		6	0	0	0	2	7	9	1	2	2	5	1	9	1	2
chrX	4321437	4321737		0	0	1	0	1	0	5	0	5	1	0	2	0	0	7
chrX	4324823	4325123		0	7	0	0	2	1	5	3	0	0	0	0	0	3	1
chrX	4335016	4335316		0	5	0	0	1	7	5	0	1	1	0	3	0	2	1
chrX	4335286	4335586		6	1	3	0	6	11	1	4	0	0	1	2	0	8	10
chrX	4341112	4341412		0	0	1	0	6	5	2	3	0	0	1	4	0	4	4
chrX	4341619	4341920		0	5	0	3	0	1	3	0	0	4	1	4	0	3	0
chrX	4348773	4349073		3	0	1	2	5	0	4	0	0	2	1	0	2	6	3
chrX	4349389	4349689		1	0	1	0	2	0	0	0	5	0	0	0	0	0	3
chrX	4349607	4349907		0	0	0	4	3	0	2	1	4	0	1	0	1	2	4
chrX	4350348	4350648		4	1	0	3	4	0	4	0	1	0	3	3	5	11	1
chrX	4350451	4350751		0	0	0	0	4	0	3	2	3	0	4	3	4	8	3
chrX	4353209	4353509		1	1	2	0	1	0	0	1	0	2	4	0	0	0	8
chrX	4353479	4353779		0	2	1	0	2	0	1	3	1	0	0	1	0	3	3
chrX	4354074	4354375		0	0	0	0	0	0	0	0	0	1	0	0	1	3	0
chrX	4359664	4359965		1	4	2	0	0	0	2	0	0	1	5	0	1	3	0
chrX	4362757	4363057		11	1	0	6	3	0	3	1	2	0	0	4	0	2	0
chrX	4363027	4363327		9	4	0	6	2	4	2	0	2	1	1	5	0	1	0
chrX	4364660	4364961		0	0	1	3	2	1	2	0	0	2	2	0	0	6	0
chrX	4369637	4369937		2	0	1	1	2	0	6	3	1	1	4	2	1	3	4
chrX	4374657	4374957		14	1	2	7	3	4	6	0	0	0	2	1	0	5	1
chrX	4376285	4376585		0	3	2	2	6	1	3	0	1	7	0	1	0	5	2
chrX	4376555	4376855		9	3	0	2	1	5	3	0	0	4	3	1	3	0	0
chrX	4379688	4379988		4	1	1	3	3	3	5	1	1	0	1	0	12	0	2
chrX	4381303	4381603		1	0	1	6	4	0	3	2	2	0	3	0	0	14	0
chrX	4381768	4382068		3	6	0	1	10	7	3	2	0	1	2	1	0	3	0
chrX	4382031	4382331		8	1	5	0	6	9	6	4	0	3	2	0	0	7	0
chrX	4385520	4385821		5	8	0	5	2	4	1	0	4	0	2	0	0	7	2
chrX	4388167	4388467		14	1	1	2	2	0	0	0	0	2	2	3	0	3	1
chrX	4388433	4388733		7	0	1	0	1	0	4	4	1	2	2	1	0	1	1
chrX	4388965	4389265		10	4	0	9	3	3	9	5	1	2	3	4	0	4	3
chrX	4390445	4390745		8	3	2	10	3	8	4	1	2	4	3	2	0	5	1
chrX	4398843	4399143		0	8	0	0	1	2	4	0	0	5	1	2	0	1	1
chrX	4401051	4401351		14	3	0	1	6	1	4	12	3	3	1	2	0	5	0
chrX	4401172	4401472		15	1	0	2	9	1	3	11	3	4	3	1	0	4	5
chrX	4403117	4403417		7	1	2	2	9	0	5	2	2	1	2	1	2	8	0
chrX	4406240	4406540		0	2	1	8	5	4	2	2	2	3	8	5	0	4	3
chrX	4406325	4406625		3	1	2	10	3	5	3	2	3	4	6	2	0	3	2
chrX	4406814	4407114		3	1	4	6	1	1	3	0	0	0	1	0	0	6	3
chrX	4407075	4407375		1	0	1	0	3	4	1	0	0	0	2	2	0	1	7
chrX	4413477	4413777		2	1	1	1	9	0	3	0	1	2	2	2	0	8	5
chrX	4415574	4415874		0	3	0	0	0	1	3	2	1	1	0	1	0	0	5
chrX	4419535	4419835		4	3	0	1	5	3	3	1	3	0	2	5	0	4	9
chrX	4421328	4421628		10	0	3	0	1	0	2	2	5	3	2	5	0	4	1
chrX	4421976	4422276		0	2	0	0	0	1	3	0	1	1	1	2	2	12	0
chrX	4422246	4422546		2	6	3	0	2	0	4	0	0	1	4	3	0	2	2
chrX	4422516	4422816		0	6	4	0	7	1	2	0	0	0	0	1	0	2	2
chrX	4422786	4423086		0	7	0	4	2	0	3	0	0	0	2	0	1	4	0
chrX	4424242	4424542		0	6	0	0	0	0	0	3	0	1	2	1	0	0	0
chrX	4425878	4426178		0	0	0	0	2	0	1	1	0	0	3	0	1	0	7
chrX	4426148	4426448		5	6	1	4	2	0	1	0	1	1	0	3	0	6	3
chrX	4427019	4427319		11	1	1	0	3	0	1	0	1	1	2	2	0	0	0
chrX	4430775	4431075		1	7	4	0	0	2	2	0	0	3	2	2	0	8	2
chrX	4431391	4431692		1	3	0	0	6	0	3	0	0	2	0	0	0	9	1
chrX	4433567	4433867		0	0	2	1	3	3	1	0	0	1	1	1	0	4	0
chrX	4434240	4434540		0	2	2	5	1	0	2	0	0	0	0	0	3	0	6
chrX	4435556	4435856		12	0	1	0	4	0	3	0	1	3	4	0	1	0	2
chrX	4435695	4435995		12	0	0	0	3	0	4	0	1	3	1	2	4	0	0
chrX	4436134	4436434		5	0	0	0	2	2	1	3	0	0	0	2	0	5	6
chrX	4438299	4438599		9	3	0	9	9	0	0	0	0	2	2	0	0	7	2
chrX	4438928	4439228		1	3	0	0	4	0	0	0	0	1	1	0	1	1	4
chrX	4439243	4439543		0	3	3	7	7	0	0	0	0	1	1	0	0	7	1
chrX	4440611	4440911		3	3	2	1	4	6	6	0	0	0	2	4	0	9	2
chrX	4440881	4441181		0	7	0	9	10	2	4	0	0	1	0	1	0	16	9
chrX	4441151	4441451		5	1	1	0	8	4	3	0	0	1	0	1	6	13	11
chrX	4442238	4442538		0	0	0	8	8	5	2	1	0	1	0	0	0	15	3
chrX	4442508	4442808		0	1	0	0	8	0	0	0	0	1	1	0	0	10	0
chrX	4442778	4443078		2	2	1	7	7	0	0	0	0	1	1	0	0	10	4
chrX	4443048	4443348		4	3	0	5	4	0	0	0	0	0	0	0	0	8	0
chrX	4443318	4443618		0	1	2	5	6	0	0	0	0	2	0	0	5	8	0
chrX	4443979	4444279		0	0	0	7	4	6	2	0	1	1	1	0	0	7	2
chrX	4444194	4444494		3	0	0	8	8	4	1	0	4	0	1	2	5	9	4
chrX	4444776	4445076		7	5	6	0	2	3	1	0	4	2	0	1	0	3	0
chrX	4445046	4445346		0	2	0	4	2	0	1	0	2	2	2	2	0	4	5
chrX	4445635	4445935		11	0	1	15	12	3	3	0	0	1	0	1	4	10	3
chrX	4445905	4446205		0	5	0	6	8	6	2	1	0	1	2	2	4	13	2
chrX	4446175	4446475		9	3	0	0	5	1	4	2	0	1	0	3	0	10	4
chrX	4446627	4446927		3	7	3	5	5	5	1	0	3	1	0	0	0	12	4
chrX	4446770	4447070		1	5	3	3	5	3	0	1	0	1	1	0	0	14	5
chrX	4447249	4447549		9	1	1	0	0	0	2	2	0	1	2	1	0	0	0
chrX	4447381	4447681		12	2	1	0	0	0	3	2	1	1	2	1	0	0	0
chrX	4448845	4449145		2	2	0	7	8	7	4	1	0	4	5	1	5	5	5
chrX	4448970	4449270		5	1	1	1	12	8	5	1	0	1	6	3	0	3	4
chrX	4449979	4450279		2	0	0	13	4	3	4	1	2	0	2	0	0	3	10
chrX	4450998	4451298		3	2	0	18	13	3	4	7	0	3	3	2	5	8	6
chrX	4451268	4451568		6	0	0	8	10	5	2	1	0	0	0	0	0	5	7
chrX	4451785	4452085		0	0	0	0	5	2	7	1	0	0	0	2	5	3	2
chrX	4452055	4452355		10	1	0	0	8	6	5	2	0	0	0	3	5	3	3
chrX	4453538	4453838		2	1	1	1	1	3	2	0	0	2	0	0	0	15	0
chrX	4453707	4454007		6	0	1	0	1	1	3	0	0	1	0	1	0	16	0
chrX	4454305	4454605		0	0	0	3	7	5	5	3	0	2	0	1	0	6	4
chrX	4454519	4454819		0	0	0	0	11	2	5	0	0	4	3	5	0	7	2
chrX	4454733	4455033		0	2	1	6	9	1	2	0	1	2	3	4	0	10	4
chrX	4455221	4455521		0	0	0	0	2	2	1	0	0	0	1	0	4	1	1
chrX	4457765	4458065		1	0	0	1	5	0	3	1	3	1	4	3	1	0	0
chrX	4457980	4458280		1	1	0	1	6	3	8	4	0	0	2	2	0	0	0
chrX	4464936	4465236		14	3	0	2	4	6	2	3	1	6	0	4	5	4	4
chrX	4465206	4465506		11	1	2	10	22	7	21	7	1	11	8	29	17	14	7
chrX	4465476	4465776		7	2	3	1	15	1	8	4	1	12	6	6	5	11	6
chrX	4487964	4488264		1	1	1	4	2	0	4	4	0	4	4	4	2	5	2
chrX	4490657	4490958		11	2	3	6	2	3	5	1	0	0	3	2	0	3	2
chrX	4492452	4492752		5	3	1	0	4	0	3	4	0	5	2	1	3	7	1
chrX	4492602	4492902		0	2	0	0	2	0	3	1	0	4	2	1	0	6	1
chrX	4495880	4496181		0	0	0	0	2	0	3	0	0	2	1	4	5	4	2
chrX	4496316	4496616		15	2	0	3	6	2	2	2	3	1	1	4	5	6	3
chrX	4496586	4496886		10	5	0	0	4	2	2	5	2	1	0	1	0	2	2
chrX	4497235	4497535		1	0	0	3	4	0	4	1	1	1	2	0	0	9	0
chrX	4497331	4497631		0	0	1	3	5	0	4	0	1	2	2	1	0	10	0
chrX	4498442	4498742		14	4	3	11	4	5	2	0	1	1	2	2	0	3	6
chrX	4498712	4499012		6	5	1	0	2	0	3	2	0	0	2	0	0	6	2
chrX	4498982	4499282		14	0	0	2	4	2	4	0	0	2	2	0	0	1	1
chrX	4503113	4503413		0	0	1	9	0	0	2	2	0	0	2	2	1	1	3
chrX	4507138	4507438		1	0	1	0	2	0	5	1	0	6	0	3	0	1	0
chrX	4507256	4507556		1	0	1	0	1	2	4	1	0	6	1	3	0	3	0
chrX	4512787	4513087		0	0	0	0	5	0	2	0	0	0	0	1	0	9	0
chrX	4523304	4523604		6	2	0	7	3	6	6	8	0	0	1	1	0	2	6
chrX	4523470	4523770		1	3	0	1	3	8	11	4	1	1	1	2	0	2	7
chrX	4525989	4526289		1	2	0	0	6	0	0	1	0	0	0	2	8	1	1
chrX	4528902	4529202		0	2	0	6	1	0	1	0	0	2	0	1	0	15	0
chrX	4529172	4529472		0	1	3	10	0	0	3	0	1	0	0	1	0	8	0
chrX	4531704	4532004		10	0	1	8	0	0	4	0	0	2	0	0	0	5	5
chrX	4533929	4534229		2	1	0	0	3	0	7	0	0	0	0	1	4	11	1
chrX	4534421	4534721		0	6	1	5	7	1	3	0	0	8	1	4	0	13	5
chrX	4534676	4534976		2	0	2	0	3	1	4	0	0	4	1	0	0	10	0
chrX	4537128	4537429		4	1	0	0	9	3	5	0	1	3	2	1	0	10	1
chrX	4538355	4538655		3	1	1	0	1	0	0	0	2	3	2	0	0	5	7
chrX	4538527	4538827		0	1	0	6	1	0	4	0	2	2	0	2	0	0	7
chrX	4539658	4539958		0	1	0	0	0	0	0	0	4	1	1	2	0	10	0
chrX	4552390	4552691		0	2	1	0	6	0	4	2	0	5	0	2	0	6	0
chrX	4557929	4558229		6	0	0	2	4	0	9	0	1	6	0	3	0	0	0
chrX	4563901	4564201		1	4	0	0	4	0	1	5	2	0	1	0	0	0	7
chrX	4564021	4564321		1	2	1	0	4	0	1	5	2	0	1	1	0	0	6
chrX	4567434	4567734		0	9	2	0	2	1	5	3	2	0	0	0	0	2	2
chrX	4567551	4567851		0	7	2	0	3	0	3	0	2	0	0	0	0	2	2
chrX	4568156	4568457		7	5	2	0	1	2	6	1	1	2	0	0	0	4	2
chrX	4570769	4571069		3	7	3	0	4	2	4	0	1	7	1	1	0	2	0
chrX	4571815	4572115		3	4	0	0	3	3	1	1	1	3	0	2	2	12	4
chrX	4572558	4572858		3	4	0	0	6	3	3	3	3	3	1	1	1	3	7
chrX	4572660	4572960		3	3	0	0	6	4	4	3	3	1	1	1	0	5	6
chrX	4574875	4575176		0	1	1	0	3	0	4	1	1	7	1	0	0	12	0
chrX	4577852	4578153		0	1	2	4	3	0	5	0	1	1	0	0	0	2	6
chrX	4580198	4580498		0	0	0	0	0	1	7	1	0	1	2	3	0	1	6
chrX	4580375	4580675		0	0	1	4	1	0	5	1	0	0	1	1	0	2	4
chrX	4593878	4594178		2	0	0	0	1	8	5	1	0	2	1	2	3	1	0
chrX	4593984	4594284		2	0	0	0	1	8	2	0	0	6	0	2	3	0	0
chrX	4596631	4596931		6	0	5	9	2	1	1	0	2	1	0	2	0	0	4
chrX	4602493	4602793		0	0	0	1	3	2	5	0	0	0	2	1	3	4	6
chrX	4605941	4606242		0	1	2	7	3	5	1	1	0	0	1	1	0	4	0
chrX	4610714	4611014		11	0	3	1	3	0	4	0	0	0	1	2	0	1	1
chrX	4610851	4611151		12	0	1	1	4	0	3	0	0	0	1	3	0	4	0
chrX	4618694	4618995		6	0	0	6	3	0	0	0	1	6	1	3	1	1	0
chrX	4620380	4620681		5	0	0	0	0	8	2	0	1	0	0	0	0	1	0
chrX	4623689	4623989		0	0	0	0	2	2	3	0	0	1	2	0	0	6	0
chrX	4624740	4625040		12	1	0	0	4	1	4	0	0	0	2	3	4	7	0
chrX	4624955	4625255		11	1	2	3	3	1	2	1	0	0	3	8	4	3	1
chrX	4627346	4627646		5	0	0	0	2	1	1	1	2	2	2	3	0	1	2
chrX	4628429	4628729		0	0	1	7	7	3	4	1	0	3	1	2	0	6	5
chrX	4628695	4628995		0	3	0	5	12	3	3	6	0	4	3	4	6	8	8
chrX	4628961	4629261		2	4	1	2	5	0	4	1	5	2	3	2	0	1	0
chrX	4644276	4644576		0	1	4	0	6	8	6	0	0	3	7	8	0	0	0
chrX	4644357	4644657		0	1	3	0	6	8	4	0	0	5	6	6	0	3	1
chrX	4645529	4645829		5	0	2	1	4	1	1	0	0	3	3	2	1	1	1
chrX	4645786	4646086		5	3	0	7	6	5	1	2	1	1	4	2	0	3	3
chrX	4646043	4646343		11	2	2	1	3	0	2	0	0	1	2	3	5	6	0
chrX	4646300	4646600		14	1	2	6	2	2	2	1	0	2	3	4	1	1	2
chrX	4647444	4647744		3	2	0	0	0	0	4	2	1	8	2	1	0	2	0
chrX	4649248	4649548		8	3	1	0	0	0	4	1	3	1	2	0	0	0	0
chrX	4650855	4651155		13	0	0	8	0	1	3	4	1	5	2	2	0	6	3
chrX	4652851	4653151		1	0	1	1	3	3	6	0	0	2	0	1	0	7	0
chrX	4653536	4653836		2	0	0	3	6	2	3	1	1	2	3	0	0	7	0
chrX	4654732	4655032		3	0	1	0	1	4	3	0	1	5	2	1	2	0	1
chrX	4659816	4660116		2	5	0	0	1	2	3	1	3	0	0	2	0	0	1
chrX	4665897	4666197		3	0	0	0	0	1	0	4	0	0	0	0	0	5	0
chrX	4667287	4667587		1	5	0	0	0	0	0	5	0	0	1	3	0	0	0
chrX	4669130	4669430		0	0	0	0	1	0	3	0	0	2	0	1	0	1	6
chrX	4671757	4672057		4	0	1	0	1	0	4	4	0	0	4	0	10	2	0
chrX	4672955	4673256		0	0	0	5	1	2	2	3	0	2	8	6	0	2	0
chrX	4678936	4679236		1	1	3	0	2	1	5	1	3	3	1	0	4	9	2
chrX	4685417	4685717		1	1	0	3	4	2	4	2	3	6	1	0	0	0	0
chrX	4685510	4685810		1	2	1	2	3	2	4	3	0	6	1	0	0	4	1
chrX	4689441	4689742		0	2	2	1	3	2	2	0	0	0	0	3	0	2	0
chrX	4689725	4690025		5	3	3	4	9	3	4	0	0	1	4	8	5	3	6
chrX	4691050	4691350		10	2	0	0	6	5	3	2	3	0	0	3	1	4	4
chrX	4691694	4691994		8	0	1	2	1	5	15	4	0	0	5	3	1	1	1
chrX	4691778	4692078		1	1	4	2	2	3	15	6	2	1	3	4	0	1	4
chrX	4692805	4693105		3	3	2	0	7	5	3	11	4	3	6	4	3	4	5
chrX	4692974	4693274		3	7	1	0	4	1	4	8	1	0	5	2	0	3	5
chrX	4693915	4694215		1	0	0	0	4	1	3	0	0	0	6	0	0	3	0
chrX	4694585	4694886		0	0	0	0	1	0	3	3	0	1	7	0	0	1	1
chrX	4701017	4701317		3	7	0	0	0	0	2	1	1	1	1	0	0	0	1
chrX	4707302	4707602		0	0	0	0	4	2	1	1	0	0	2	0	0	2	0
chrX	4715193	4715493		5	4	1	0	1	2	2	0	0	4	5	0	0	4	1
chrX	4718063	4718363		0	4	2	0	3	0	4	0	0	2	1	1	0	10	3
chrX	4718234	4718534		0	4	1	1	1	1	3	0	0	1	3	1	0	11	0
chrX	4723646	4723946		1	0	0	3	2	0	5	3	2	0	1	6	0	1	2
chrX	4734545	4734845		11	1	0	0	2	0	4	0	3	2	3	1	0	2	0
chrX	4742314	4742614		1	3	1	4	3	4	1	1	0	0	1	1	0	0	3
chrX	4744303	4744603		0	0	0	0	1	7	0	0	2	0	0	1	1	3	0
chrX	4751108	4751408		0	0	0	5	6	0	0	3	0	0	1	0	0	0	5
chrX	4754994	4755294		1	0	0	0	1	0	4	1	0	1	1	2	4	0	1
chrX	4759144	4759444		6	0	2	3	6	0	34	10	23	2	0	2	1	6	2
chrX	4759386	4759686		0	0	1	4	6	0	38	7	15	5	0	4	0	6	0
chrX	4759628	4759928		3	2	1	4	2	3	2	1	3	2	0	0	3	1	4
chrX	4762739	4763039		8	3	3	1	1	1	2	0	0	0	1	2	0	5	3
chrX	4780302	4780602		10	1	2	1	3	2	0	3	3	0	1	1	0	3	2
chrX	4780863	4781163		2	0	0	5	4	0	0	2	0	1	0	3	4	0	0
chrX	4783700	4784000		0	0	0	0	0	0	1	7	1	1	1	2	3	0	5
chrX	4783957	4784257		1	0	0	0	1	0	2	2	2	1	2	0	0	1	6
chrX	4784214	4784514		11	1	1	3	0	0	5	0	1	0	0	0	0	0	0
chrX	4792897	4793197		5	1	0	0	6	0	5	0	0	2	0	1	0	1	4
chrX	4792977	4793277		5	1	0	0	7	0	4	0	0	2	1	1	0	1	3
chrX	4797671	4797972		0	3	0	0	2	1	3	0	1	0	0	0	0	9	0
chrX	4798513	4798813		3	0	1	0	0	0	2	4	1	7	1	4	0	0	0
chrX	4799828	4800128		7	5	1	7	0	2	9	3	3	5	4	5	2	1	4
chrX	4799983	4800283		4	8	2	10	2	1	8	1	1	1	1	2	2	5	5
chrX	4802104	4802404		1	4	0	0	1	2	2	1	2	1	8	3	0	8	0
chrX	4802337	4802637		6	4	2	2	2	0	1	0	1	0	0	1	0	7	0
chrX	4802570	4802870		2	5	0	9	2	2	1	3	2	1	1	1	2	5	1
chrX	4803126	4803426		3	1	1	0	3	2	3	0	0	1	1	0	0	4	5
chrX	4803228	4803528		3	0	1	0	1	2	3	0	1	1	1	0	0	4	6
chrX	4804825	4805125		0	1	1	0	7	0	3	0	0	2	6	2	2	7	6
chrX	4806099	4806399		1	2	0	4	3	1	6	1	0	4	1	0	0	9	0
chrX	4806307	4806607		1	0	1	7	3	2	1	3	5	1	0	1	0	6	2
chrX	4808836	4809136		1	3	2	1	1	0	4	0	0	6	2	0	0	2	3
chrX	4816496	4816797		0	5	2	0	2	0	4	0	5	5	0	2	0	2	6
chrX	4817778	4818079		2	5	0	0	3	0	8	0	3	1	4	0	0	6	6
chrX	4825216	4825516		0	4	0	0	4	2	5	0	0	1	5	4	0	6	3
chrX	4828312	4828612		12	4	2	0	5	2	4	4	5	1	3	5	0	1	0
chrX	4830244	4830544		7	0	0	5	2	0	3	0	1	2	2	1	0	1	0
chrX	4833391	4833692		0	2	0	6	1	3	1	0	1	0	0	5	0	1	6
chrX	4834063	4834363		2	2	2	3	5	2	4	6	2	2	9	3	3	3	5
chrX	4834141	4834441		2	2	6	2	3	0	5	6	2	4	8	2	3	2	5
chrX	4835130	4835430		1	4	1	1	6	2	0	5	1	4	0	0	0	2	7
chrX	4838944	4839244		4	0	1	11	4	2	5	3	0	0	1	4	0	6	0
chrX	4839181	4839481		6	0	1	10	3	0	2	0	0	2	2	0	0	4	0
chrX	4839418	4839718		15	0	0	1	4	2	4	0	2	0	4	5	3	5	2
chrX	4841321	4841621		10	1	1	1	4	0	1	3	1	0	2	0	0	0	0
chrX	4844237	4844538		0	0	0	0	1	0	3	0	0	3	5	4	0	1	0
chrX	4844696	4844996		13	3	2	1	4	4	1	0	1	3	2	2	0	2	0
chrX	4844854	4845154		11	2	4	1	4	3	3	0	3	0	2	3	0	2	0
chrX	4845969	4846269		0	3	0	1	2	0	2	1	4	0	0	2	0	8	0
chrX	4846064	4846364		0	4	1	0	6	0	2	1	4	2	0	1	0	11	0
chrX	4846584	4846884		1	1	3	0	1	0	2	3	3	3	4	2	0	11	0
chrX	4847136	4847436		0	2	2	1	11	1	3	6	4	9	2	0	0	6	0
chrX	4847279	4847579		0	2	0	0	9	0	2	1	4	9	1	0	0	3	0
chrX	4848998	4849299		8	5	1	0	5	1	0	1	1	6	1	4	0	6	0
chrX	4853886	4854187		7	1	2	0	2	0	2	1	5	3	2	7	1	9	3
chrX	4855428	4855728		11	0	0	0	7	4	2	6	0	1	3	3	0	8	2
chrX	4855532	4855832		9	1	0	2	3	5	2	5	1	0	4	3	0	8	0
chrX	4860216	4860516		10	0	0	0	4	5	2	0	1	0	2	0	0	2	3
chrX	4860314	4860614		12	2	1	0	7	4	4	0	1	0	2	0	0	2	3
chrX	4861158	4861458		3	0	0	0	3	0	3	1	1	0	0	1	0	1	7
chrX	4864354	4864654		2	5	2	0	2	8	1	1	0	0	1	1	2	2	1
chrX	4881499	4881799		4	4	2	0	1	0	7	0	2	0	2	0	0	8	1
chrX	4882691	4882991		6	1	2	0	3	0	3	0	0	1	3	3	0	2	7
chrX	4882854	4883154		8	3	0	0	6	0	2	0	1	2	0	5	0	2	4
chrX	4883801	4884101		6	0	0	0	0	1	1	2	0	0	0	2	0	0	0
chrX	4885288	4885588		3	0	0	0	2	0	1	0	0	1	1	0	0	3	6
chrX	4885771	4886071		0	4	1	1	9	9	3	3	0	0	0	2	1	2	4
chrX	4885952	4886252		2	4	2	3	8	10	4	4	0	1	0	1	1	8	0
chrX	4887406	4887706		0	1	2	4	3	2	4	0	0	3	5	0	0	1	0
chrX	4891062	4891362		0	1	0	0	4	2	3	1	0	1	1	1	0	9	2
chrX	4891332	4891632		0	0	1	6	5	7	5	0	1	4	2	3	2	13	2
chrX	4891602	4891902		4	0	1	0	7	3	5	0	0	2	4	0	0	10	2
chrX	4894712	4895012		0	1	2	0	4	3	6	3	1	6	4	1	0	0	0
chrX	4895911	4896211		3	8	4	0	3	3	4	2	8	1	4	0	2	2	1
chrX	4896876	4897176		1	0	1	0	5	0	5	0	1	0	0	3	0	8	0
chrX	4896990	4897290		0	2	1	0	3	1	8	0	2	0	1	3	0	11	1
chrX	4899377	4899677		0	5	0	3	0	2	1	6	2	2	1	1	9	0	1
chrX	4899498	4899798		0	2	0	3	2	2	2	1	1	2	0	1	7	0	1
chrX	4905886	4906186		0	6	0	2	2	1	2	1	0	4	1	0	0	2	0
chrX	4910417	4910717		7	0	0	0	4	1	4	0	2	1	2	1	0	3	2
chrX	4912377	4912677		15	2	0	3	0	0	1	1	0	2	1	1	4	8	0
chrX	4912467	4912767		10	2	0	0	1	0	2	1	0	1	1	1	0	8	0
chrX	4912893	4913193		2	0	0	0	5	3	1	0	0	2	8	3	4	6	1
chrX	4918032	4918333		0	0	0	2	4	0	2	0	2	1	0	5	3	0	1
chrX	4925176	4925476		12	0	1	0	1	0	2	2	0	0	2	1	0	2	3
chrX	4925320	4925620		14	0	1	0	2	3	2	2	0	2	2	1	0	0	3
chrX	4926871	4927172		2	1	0	0	2	0	1	0	1	0	1	0	0	6	3
chrX	4927676	4927976		0	1	2	2	4	0	4	2	3	4	1	0	0	6	0
chrX	4934046	4934346		5	0	0	0	4	7	1	0	1	1	2	0	1	7	1
chrX	4954723	4955023		0	2	3	0	2	0	6	0	1	0	2	0	0	13	0
chrX	4954914	4955214		0	3	0	0	6	0	1	0	1	6	2	1	0	7	7
chrX	4959577	4959877		6	4	0	0	2	0	1	0	0	0	3	0	0	4	1
chrX	4959720	4960020		8	7	0	5	3	0	3	0	0	0	1	0	0	1	2
chrX	4962571	4962871		0	2	0	0	5	2	2	0	0	4	1	3	0	1	6
chrX	4964390	4964690		2	1	2	1	6	0	3	0	0	2	4	6	0	12	0
chrX	4966104	4966404		4	7	0	0	4	0	2	0	0	1	0	0	1	1	3
chrX	4966374	4966674		0	4	2	0	5	3	3	0	0	0	0	0	0	3	0
chrX	4966644	4966944		0	4	1	0	2	0	1	0	0	1	0	0	8	2	0
chrX	4968795	4969095		13	1	0	0	3	0	1	2	3	2	1	0	1	2	1
chrX	4969878	4970178		30	25	18	3	49	10	20	4	8	3	9	2	0	1	7
chrX	4970148	4970448		3	2	6	2	10	0	5	9	7	3	6	5	0	5	0
chrX	4970418	4970718		9	11	8	0	13	3	17	4	6	2	1	4	0	2	0
chrX	4970688	4970988		3	9	2	2	4	0	2	0	7	2	4	3	0	1	1
chrX	4971273	4971573		1	0	4	0	2	3	4	0	0	3	2	1	0	6	0
chrX	4971497	4971797		8	8	1	2	4	0	1	0	0	4	2	1	0	7	5
chrX	4973507	4973807		9	1	0	7	4	1	0	3	0	3	0	6	2	10	1
chrX	4975804	4976104		10	2	3	4	14	2	13	1	5	3	0	4	0	2	0
chrX	4975981	4976281		1	7	0	0	11	2	18	3	4	2	0	4	0	5	0
chrX	4976762	4977062		1	9	3	3	5	0	2	0	1	7	0	4	0	7	0
chrX	4977000	4977300		3	6	2	0	3	2	2	0	1	1	2	4	3	1	0
chrX	4984137	4984437		6	0	0	0	1	6	0	0	1	0	1	0	0	0	0
chrX	4990056	4990357		2	0	3	0	3	4	2	2	4	1	0	1	0	8	6
chrX	4991436	4991736		0	4	0	0	0	0	0	1	0	0	1	0	0	0	0
chrX	4991871	4992172		0	3	2	0	5	3	1	0	0	0	1	2	0	1	0
chrX	4993189	4993489		12	4	2	8	1	0	2	0	0	0	1	0	4	3	0
chrX	4993459	4993759		12	1	0	8	8	6	4	3	0	1	2	2	3	2	0
chrX	5019231	5019531		6	0	0	0	0	0	4	3	9	3	1	5	0	0	0
chrX	5021887	5022187		2	5	1	0	0	0	1	0	0	1	0	5	0	0	0
chrX	5022026	5022326		3	6	1	0	0	0	2	0	2	0	2	3	0	0	0
chrX	5023292	5023592		0	0	3	0	3	1	6	6	7	5	1	3	0	10	1
chrX	5023401	5023701		4	0	1	0	2	1	6	6	4	6	5	4	0	9	1
chrX	5025059	5025359		2	5	1	0	7	3	5	8	3	2	3	2	6	2	5
chrX	5032658	5032958		0	0	0	0	2	0	6	0	3	1	0	0	0	2	4
chrX	5039178	5039478		0	4	0	0	2	1	2	0	0	8	0	3	0	1	1
chrX	5039519	5039819		9	1	0	0	1	0	7	2	6	6	1	0	0	5	0
chrX	5039730	5040030		5	0	1	0	2	0	5	0	2	5	2	2	0	7	0
chrX	5043288	5043588		6	2	0	3	0	0	2	3	0	1	1	3	0	1	0
chrX	5044436	5044736		3	0	2	3	1	0	2	2	1	4	1	0	0	2	0
chrX	5049794	5050094		2	0	0	1	2	3	1	2	0	1	2	4	0	1	4
chrX	5054165	5054465		0	0	3	6	4	3	2	4	0	2	3	1	1	11	1
chrX	5055818	5056119		0	0	0	0	1	2	4	0	0	1	0	1	0	4	1
chrX	5065996	5066297		5	2	0	0	4	1	3	3	3	3	2	0	2	0	7
chrX	5070789	5071090		1	2	0	0	5	1	3	2	0	8	3	0	0	3	1
chrX	5075913	5076213		0	5	2	0	6	0	3	0	1	4	2	1	0	3	1
chrX	5076027	5076327		0	9	1	0	4	0	4	0	4	1	0	1	0	5	1
chrX	5077878	5078178		8	3	0	3	8	0	8	0	2	2	1	3	2	4	3
chrX	5078012	5078312		13	4	1	5	8	0	8	0	1	0	5	2	2	6	3
chrX	5083523	5083823		0	1	1	0	3	2	4	3	0	0	0	3	0	1	5
chrX	5083918	5084218		15	3	1	0	1	2	5	1	6	0	2	0	0	2	0
chrX	5084024	5084324		17	3	0	0	3	0	6	0	3	0	1	1	0	2	0
chrX	5084570	5084870		1	1	0	5	7	4	5	2	4	1	0	2	0	0	6
chrX	5085466	5085766		0	0	2	0	1	9	2	0	2	1	1	0	0	0	1
chrX	5085558	5085858		1	0	2	0	1	9	6	0	2	1	0	1	0	0	0
chrX	5102901	5103201		2	0	0	0	0	0	3	15	0	0	2	0	0	0	0
chrX	5103814	5104114		0	5	1	3	0	0	4	1	0	1	4	0	0	1	6
chrX	5105062	5105362		4	7	5	2	4	1	5	4	2	1	0	2	0	5	4
chrX	5106204	5106505		1	3	4	0	8	0	5	4	0	7	5	1	6	4	0
chrX	5107159	5107460		11	1	0	0	2	0	2	2	0	0	2	2	0	0	0
chrX	5120530	5120830		0	5	1	11	1	4	1	1	2	3	0	0	0	2	0
chrX	5122409	5122709		1	1	1	0	2	1	2	2	0	0	6	2	0	3	2
chrX	5122576	5122876		1	1	1	2	3	1	4	0	0	0	6	3	5	0	0
chrX	5124420	5124720		10	0	3	6	1	0	2	2	0	2	1	0	0	2	1
chrX	5124762	5125062		4	1	2	0	0	9	2	0	1	4	0	0	0	4	1
chrX	5126005	5126305		0	5	0	0	1	1	3	0	0	2	2	4	0	7	0
chrX	5126213	5126513		0	0	1	4	3	0	2	1	0	2	3	2	0	7	2
chrX	5126421	5126721		0	0	1	0	2	0	0	0	2	2	6	0	0	6	0
chrX	5128946	5129246		0	1	4	5	3	0	0	0	0	9	2	0	0	4	2
chrX	5135301	5135602		0	4	2	0	1	3	2	0	1	4	0	1	0	9	2
chrX	5136761	5137062		1	8	1	0	1	0	4	0	0	2	0	3	0	0	1
chrX	5138496	5138796		0	0	2	2	4	3	13	17	16	2	0	0	0	2	0
chrX	5139076	5139377		0	1	0	5	1	1	1	0	1	2	2	0	0	7	0
chrX	5141130	5141430		0	1	4	0	2	3	4	12	3	4	0	0	0	7	0
chrX	5141357	5141657		3	3	3	0	2	3	3	3	1	0	0	1	0	9	0
chrX	5141584	5141884		12	2	0	0	6	4	5	0	0	1	1	1	0	5	2
chrX	5144401	5144701		0	0	1	0	1	4	0	3	0	0	0	0	0	0	5
chrX	5144529	5144829		0	1	1	1	1	2	3	3	0	0	1	0	0	0	5
chrX	5146728	5147028		1	6	0	5	2	1	2	1	3	0	2	4	0	0	0
chrX	5146923	5147223		2	3	0	2	6	4	3	1	2	0	2	2	0	0	0
chrX	5153965	5154266		0	2	2	0	4	0	1	2	0	0	4	7	2	3	0
chrX	5156623	5156923		4	0	0	1	0	0	0	0	0	3	1	3	0	0	2
chrX	5160529	5160829		0	1	0	0	2	0	1	0	5	0	1	0	0	3	0
chrX	5160789	5161089		0	1	3	0	4	0	5	1	19	1	0	3	0	3	1
chrX	5166789	5167089		6	4	2	4	2	3	3	4	0	1	0	1	0	0	0
chrX	5172617	5172917		0	0	0	0	7	0	0	1	0	4	2	2	6	8	1
chrX	5172887	5173187		4	0	0	5	4	0	3	0	0	0	3	0	0	11	1
chrX	5173445	5173745		1	5	1	4	6	3	1	0	0	0	0	1	0	10	3
chrX	5173568	5173868		0	2	0	4	8	0	1	3	0	0	0	2	3	7	6
chrX	5174806	5175106		0	5	0	1	3	7	2	0	0	2	0	0	12	7	1
chrX	5175076	5175376		3	0	2	0	2	2	1	0	0	0	0	1	0	5	0
chrX	5175346	5175646		3	0	2	1	10	8	3	0	0	2	1	6	0	2	1
chrX	5175616	5175916		0	0	0	0	4	4	0	0	1	0	4	2	2	17	0
chrX	5176661	5176961		11	1	1	0	5	1	1	3	0	6	3	0	0	9	0
chrX	5176931	5177231		13	2	1	0	6	4	0	6	1	2	1	0	1	8	6
chrX	5177201	5177501		17	1	2	2	8	5	1	0	1	1	4	0	0	5	4
chrX	5178240	5178540		0	1	0	2	4	2	1	1	1	5	0	0	2	3	1
chrX	5180117	5180417		4	0	3	1	4	1	3	0	0	1	0	0	0	8	1
chrX	5181528	5181828		2	2	1	0	1	4	3	1	0	1	2	2	9	14	3
chrX	5181750	5182050		7	0	0	3	1	7	3	5	0	1	3	8	7	7	1
chrX	5182976	5183276		8	1	1	0	6	1	4	1	0	2	3	0	0	1	1
chrX	5183431	5183731		7	2	1	1	4	1	5	11	3	4	2	4	0	5	0
chrX	5184806	5185107		2	0	3	0	4	1	2	3	0	2	0	0	0	2	8
chrX	5188118	5188418		8	4	0	1	6	2	5	1	0	0	1	0	5	1	0
chrX	5188999	5189299		5	0	1	0	1	1	1	1	0	3	2	4	1	0	10
chrX	5195804	5196105		2	3	0	3	0	0	4	0	0	1	7	0	0	0	1
chrX	5204554	5204855		2	0	1	0	6	4	3	15	1	3	5	1	0	3	6
chrX	5210399	5210700		3	0	0	4	1	1	2	0	0	0	0	3	0	5	6
chrX	5210697	5210997		3	1	1	0	1	2	1	0	0	1	3	3	0	6	0
chrX	5211296	5211597		5	3	1	0	7	0	3	1	3	2	0	2	0	1	4
chrX	5217619	5217919		17	2	2	4	2	0	1	2	0	1	0	3	0	1	0
chrX	5217710	5218010		17	2	2	4	2	0	1	9	0	1	0	3	0	2	0
chrX	5219253	5219553		0	0	0	9	2	0	5	4	2	0	2	0	0	9	2
chrX	5222218	5222518		0	0	2	0	0	4	1	1	2	0	0	3	4	1	0
chrX	5223420	5223721		0	0	0	1	3	0	5	1	7	0	0	3	0	3	0
chrX	5224836	5225136		7	1	0	3	2	2	7	7	1	2	4	3	0	6	1
chrX	5225008	5225308		13	3	2	0	3	2	2	2	2	2	2	4	0	6	1
chrX	5226706	5227006		0	2	5	0	2	3	11	1	7	1	0	2	1	3	0
chrX	5227953	5228254		0	0	1	0	2	0	3	4	5	0	0	0	0	9	3
chrX	5231625	5231925		0	2	1	8	10	3	3	0	0	1	1	0	0	5	7
chrX	5231761	5232061		0	0	0	8	4	2	0	0	0	1	1	3	0	4	2
chrX	5233011	5233311		0	1	2	3	4	0	3	0	3	3	1	0	0	0	6
chrX	5237982	5238282		6	0	0	0	5	4	1	6	0	3	1	2	0	0	1
chrX	5239792	5240092		0	0	0	3	0	0	3	1	0	0	0	1	4	0	0
chrX	5240062	5240362		0	0	2	4	5	3	3	0	3	3	0	0	5	1	1
chrX	5241084	5241384		4	4	0	1	5	0	4	10	1	1	6	0	0	5	2
chrX	5241684	5241984		7	1	1	0	1	3	4	0	1	0	2	6	0	1	0
chrX	5241933	5242233		11	6	0	7	5	3	3	3	1	3	3	1	0	0	0
chrX	5242182	5242482		11	3	0	2	5	0	4	0	0	2	0	1	4	5	0
chrX	5242638	5242938		7	2	0	2	3	12	1	2	1	1	2	0	5	1	3
chrX	5242745	5243045		8	2	0	0	1	13	4	2	0	1	3	1	0	1	4
chrX	5243165	5243465		13	5	0	0	4	0	1	1	1	0	1	1	3	6	1
chrX	5243394	5243694		0	1	1	0	1	2	0	1	2	0	2	0	3	11	0
chrX	5248009	5248309		7	2	0	0	4	3	4	4	1	3	1	2	0	0	1
chrX	5248164	5248464		1	0	2	5	3	3	3	0	0	0	6	1	0	5	5
chrX	5248530	5248830		2	0	0	0	1	7	0	0	0	0	0	2	0	2	0
chrX	5255906	5256206		1	1	0	0	5	7	1	0	0	2	1	0	0	5	1
chrX	5256298	5256598		3	5	0	0	0	1	1	1	0	0	2	0	3	2	0
chrX	5259912	5260212		14	0	1	0	8	1	11	2	7	1	1	5	2	6	0
chrX	5260051	5260351		16	1	1	0	6	0	10	2	8	1	1	3	0	5	0
chrX	5262617	5262917		2	3	5	0	4	9	3	0	1	4	4	0	0	0	0
chrX	5267674	5267974		0	2	0	0	0	0	2	2	0	2	0	0	0	5	10
chrX	5270070	5270370		1	0	5	0	3	8	3	1	1	1	1	0	0	2	0
chrX	5270326	5270626		0	0	0	0	4	1	4	0	1	2	1	5	0	0	0
chrX	5270582	5270882		4	4	1	2	6	9	3	0	4	1	1	2	7	5	0
chrX	5271293	5271593		11	2	1	0	1	4	3	5	0	2	0	2	2	2	0
chrX	5271563	5271863		8	2	2	0	2	0	2	0	1	1	3	4	4	9	0
chrX	5273144	5273444		9	0	2	0	4	1	4	3	0	7	5	1	2	1	0
chrX	5278490	5278791		5	2	0	4	2	2	5	0	2	2	0	0	0	1	4
chrX	5282721	5283021		0	0	0	0	5	2	2	0	0	0	7	1	1	1	0
chrX	5290236	5290536		2	6	0	0	0	2	5	4	1	0	2	0	2	2	0
chrX	5290437	5290737		8	4	0	0	2	2	5	0	4	0	2	1	2	1	2
chrX	5292404	5292704		0	9	1	0	2	4	2	0	0	0	2	0	5	0	0
chrX	5292598	5292898		0	4	1	0	0	4	0	0	0	1	0	0	2	2	0
chrX	5297221	5297521		2	0	2	5	6	1	9	8	1	6	3	3	0	1	0
chrX	5297491	5297791		1	0	3	0	2	1	6	1	2	6	0	0	0	1	0
chrX	5311756	5312056		0	1	2	0	1	0	10	1	0	1	0	3	0	2	0
chrX	5317469	5317769		1	1	1	5	5	1	3	2	1	0	1	3	1	8	0
chrX	5318157	5318458		7	0	0	5	2	0	1	0	1	0	2	1	0	5	0
chrX	5323359	5323659		0	4	1	0	0	3	0	2	1	5	0	5	12	1	0
chrX	5324924	5325224		8	4	3	0	6	0	1	2	2	4	0	0	0	2	0
chrX	5326697	5326997		11	0	1	0	3	3	5	0	0	4	3	0	0	2	0
chrX	5327102	5327402		6	1	3	8	4	1	4	2	4	0	5	3	0	3	7
chrX	5331964	5332264		4	0	2	0	3	1	5	0	0	4	6	2	0	1	2
chrX	5332234	5332534		14	0	0	0	3	3	2	0	0	3	1	0	0	5	3
chrX	5337150	5337450		3	7	0	0	4	3	0	0	0	2	0	0	0	2	0
chrX	5337420	5337720		0	2	2	1	2	4	3	1	0	3	2	2	0	4	0
chrX	5337690	5337990		0	7	3	4	0	1	7	1	1	5	3	2	0	1	1
chrX	5345681	5345981		0	1	1	8	3	0	3	0	0	1	1	0	2	8	1
chrX	5346695	5346995		5	0	0	0	2	0	5	5	2	1	5	1	1	2	2
chrX	5347570	5347870		2	0	0	0	0	0	3	2	2	7	0	0	0	0	0
chrX	5348958	5349258		1	2	3	0	2	1	2	1	2	3	1	0	0	5	9
chrX	5349228	5349528		0	0	4	0	2	1	0	0	3	0	4	1	0	3	4
chrX	5349717	5350017		6	0	2	0	1	4	2	0	1	2	4	6	1	6	4
chrX	5355505	5355805		10	0	0	0	4	2	4	0	0	4	1	2	0	1	0
chrX	5355760	5356060		4	0	0	1	4	2	2	1	1	5	1	1	0	15	1
chrX	5356413	5356713		13	1	0	0	2	0	1	1	0	1	0	4	0	5	0
chrX	5356587	5356887		11	0	0	3	0	0	0	0	0	1	3	3	0	4	0
chrX	5360392	5360693		1	2	0	11	1	0	6	1	0	1	4	1	1	1	2
chrX	5371590	5371890		10	0	3	0	0	0	7	3	0	0	1	2	0	0	0
chrX	5373357	5373657		3	7	0	0	0	0	1	0	2	5	6	2	0	0	0
chrX	5373613	5373913		0	6	0	0	0	0	6	1	0	4	0	0	0	0	0
chrX	5373869	5374169		0	11	3	0	1	0	4	0	3	3	1	0	1	0	0
chrX	5375737	5376037		0	1	0	8	5	2	5	3	2	1	0	0	3	1	1
chrX	5377222	5377522		0	2	0	5	2	0	6	3	2	0	0	2	11	0	0
chrX	5379543	5379843		4	1	3	2	1	3	1	3	4	5	0	7	0	0	0
chrX	5379697	5379997		3	0	2	2	2	1	5	0	4	4	0	1	0	0	1
chrX	5379983	5380283		0	1	3	0	4	2	3	0	6	1	3	3	0	8	1
chrX	5392567	5392867		13	2	0	0	2	2	3	0	0	4	1	0	0	2	2
chrX	5396065	5396366		0	1	0	0	5	1	4	0	5	4	7	0	0	5	0
chrX	5406933	5407233		12	1	0	0	0	0	2	2	0	2	2	2	0	0	0
chrX	5408573	5408873		12	1	0	0	2	2	3	5	3	0	1	4	0	2	0
chrX	5408831	5409131		6	1	5	0	5	5	2	0	3	5	2	1	0	7	0
chrX	5409089	5409389		11	4	0	2	3	3	6	0	1	2	0	4	0	1	4
chrX	5409347	5409647		23	4	2	3	2	0	6	3	0	3	0	4	4	2	4
chrX	5411703	5412003		7	0	0	0	0	0	1	0	1	0	0	0	0	12	0
chrX	5412717	5413017		0	0	1	0	1	1	3	0	0	2	0	1	1	10	0
chrX	5421743	5422044		0	0	5	0	2	0	0	0	1	1	0	0	0	1	0
chrX	5422435	5422735		0	9	1	0	4	2	2	2	0	1	1	3	0	4	0
chrX	5425049	5425350		0	3	1	0	4	2	3	1	0	6	3	3	0	1	0
chrX	5427627	5427927		0	2	1	0	5	5	5	0	2	2	0	0	0	9	0
chrX	5427878	5428178		12	2	0	4	2	3	6	2	0	0	1	0	1	3	0
chrX	5428698	5428998		0	8	1	6	3	7	1	0	1	2	2	1	1	5	0
chrX	5429861	5430161		6	3	1	0	3	9	2	0	3	0	1	7	1	1	0
chrX	5430010	5430310		6	1	1	0	3	8	5	0	0	0	1	1	0	3	0
chrX	5440712	5441012		0	4	1	0	2	1	3	3	1	0	0	0	0	2	1
chrX	5441406	5441706		5	1	0	3	2	1	2	0	1	0	0	1	0	11	0
chrX	5441516	5441816		5	0	0	3	2	0	1	0	1	0	0	3	0	12	0
chrX	5442600	5442900		1	0	2	4	6	1	4	0	0	2	1	3	14	3	0
chrX	5444514	5444814		2	1	0	0	5	2	5	4	7	1	2	0	0	11	0
chrX	5447560	5447860		0	3	0	6	3	2	2	0	2	2	2	1	0	1	1
chrX	5448068	5448368		8	6	0	4	5	2	1	3	0	0	6	1	0	5	3
chrX	5459674	5459975		0	1	1	0	3	2	5	0	2	8	3	1	2	1	0
chrX	5466774	5467074		6	3	0	1	7	0	1	3	0	2	1	1	0	11	0
chrX	5467161	5467461		1	2	3	0	3	0	5	0	3	1	5	1	0	9	7
chrX	5469782	5470083		6	0	1	0	1	0	2	0	0	3	0	3	0	0	2
chrX	5471682	5471982		15	2	1	0	0	0	3	0	7	5	1	3	0	0	0
chrX	5471789	5472089		13	2	2	0	0	0	2	0	3	5	1	3	0	0	0
chrX	5472916	5473216		0	0	1	4	5	0	1	0	8	1	0	1	0	3	0
chrX	5473136	5473436		6	2	1	6	3	0	1	4	0	0	4	0	0	3	0
chrX	5473987	5474287		5	3	2	0	8	3	0	0	0	0	2	6	0	5	1
chrX	5474157	5474457		8	9	2	0	7	0	1	0	1	0	6	2	1	9	0
chrX	5476874	5477175		12	1	0	3	4	1	1	0	1	2	0	3	0	2	0
chrX	5477304	5477604		0	14	2	0	3	0	4	3	0	0	3	2	0	0	0
chrX	5477525	5477825		0	4	2	0	5	1	6	4	3	4	1	2	0	3	0
chrX	5477746	5478046		0	5	1	6	5	1	4	1	5	3	3	0	3	3	3
chrX	5478657	5478957		9	7	2	3	3	4	5	2	1	0	7	2	0	3	0
chrX	5478810	5479110		9	8	3	3	6	1	4	2	4	0	6	1	0	5	0
chrX	5479682	5479982		2	5	0	4	6	2	7	1	1	2	3	5	3	11	3
chrX	5481856	5482156		0	5	1	2	5	0	1	0	3	2	0	1	0	0	3
chrX	5482126	5482426		0	6	0	12	9	4	3	0	2	6	0	0	0	0	0
chrX	5482396	5482696		0	9	0	0	1	6	2	0	2	1	0	1	0	3	0
chrX	5485759	5486059		5	4	4	4	6	0	1	2	1	5	2	2	0	2	1
chrX	5487864	5488164		11	0	0	4	0	0	3	3	0	5	1	2	0	1	1
chrX	5488015	5488315		13	4	1	5	3	0	1	3	0	4	0	2	0	3	1
chrX	5492325	5492625		1	0	0	0	2	8	4	0	0	0	2	0	0	2	1
chrX	5492804	5493104		0	1	1	0	2	0	1	0	0	1	1	3	13	3	2
chrX	5493185	5493485		2	8	0	0	1	0	4	2	2	2	2	0	0	2	0
chrX	5493283	5493583		0	9	0	0	1	0	3	0	2	2	1	0	0	2	0
chrX	5493828	5494128		0	0	0	0	9	0	4	2	2	0	0	1	0	0	3
chrX	5495820	5496121		1	3	2	0	4	5	3	2	3	2	1	0	0	4	1
chrX	5505157	5505457		5	2	0	0	3	8	3	0	0	2	1	1	0	0	2
chrX	5505878	5506178		0	0	0	0	2	2	3	3	0	0	0	2	0	7	0
chrX	5509990	5510290		2	1	2	0	3	2	1	0	0	2	1	2	0	0	1
chrX	5511374	5511674		17	0	0	4	5	7	2	0	0	1	1	0	0	1	0
chrX	5511467	5511767		17	0	1	4	3	5	2	0	0	1	1	0	0	1	0
chrX	5511836	5512136		3	0	1	0	0	1	2	0	0	1	2	1	0	11	0
chrX	5516395	5516695		2	3	1	0	3	1	0	4	0	4	0	0	11	2	1
chrX	5516665	5516965		0	0	0	0	0	0	0	0	3	0	0	0	1	1	6
chrX	5517760	5518061		0	2	0	0	2	0	4	1	0	0	0	3	0	0	4
chrX	5531336	5531636		12	2	3	0	0	0	0	0	0	0	3	0	0	0	0
chrX	5532314	5532615		10	1	1	3	2	2	2	1	1	7	3	2	0	2	0
chrX	5535647	5535947		0	9	0	0	3	2	0	0	0	1	0	2	0	4	4
chrX	5536887	5537187		4	1	1	3	3	4	3	1	2	0	1	5	1	0	9
chrX	5541303	5541604		0	1	0	0	2	2	4	0	4	7	0	0	0	2	0
chrX	5543806	5544106		12	6	2	0	4	6	4	0	1	0	5	2	1	1	0
chrX	5550020	5550320		5	0	2	0	4	4	0	0	2	1	1	3	0	8	1
chrX	5550192	5550492		0	1	1	1	7	3	2	0	6	0	2	2	4	3	6
chrX	5554518	5554818		1	0	2	0	1	0	1	1	8	0	0	3	0	10	2
chrX	5560695	5560995		0	2	1	3	0	3	3	1	0	7	0	1	0	6	0
chrX	5560772	5561072		0	1	3	3	3	3	3	1	1	4	0	1	2	5	0
chrX	5564355	5564655		3	4	0	0	4	5	3	0	1	7	0	2	0	0	0
chrX	5564625	5564925		7	0	1	4	3	0	4	2	1	5	6	8	0	8	0
chrX	5564895	5565195		4	2	1	6	7	0	2	3	1	15	24	51	11	8	6
chrX	5565165	5565465		0	1	0	0	7	0	1	1	0	2	5	10	0	7	3
chrX	5565691	5565991		0	3	0	12	6	2	3	2	1	8	4	5	0	5	0
chrX	5565831	5566131		0	2	0	0	7	2	4	2	1	7	2	6	3	3	0
chrX	5566177	5566477		4	3	0	11	2	0	3	0	0	2	7	3	0	3	3
chrX	5567311	5567611		1	2	2	0	0	0	7	0	4	6	4	8	4	3	1
chrX	5567581	5567881		0	4	4	11	6	2	3	1	3	9	10	14	0	5	3
chrX	5567851	5568151		0	0	2	0	8	6	2	3	4	5	3	4	0	2	2
chrX	5568121	5568421		7	0	0	4	9	1	1	6	0	0	3	1	0	10	0
chrX	5569746	5570046		0	0	1	0	4	2	3	0	0	0	1	6	0	2	2
chrX	5571172	5571472		0	8	0	0	8	3	1	2	2	0	0	0	0	0	1
chrX	5571442	5571742		0	4	0	0	5	3	1	1	2	0	2	2	7	0	3
chrX	5580190	5580491		1	2	1	0	3	0	3	0	4	0	5	5	2	7	4
chrX	5582552	5582852		0	8	0	4	5	1	4	3	1	1	3	0	0	2	1
chrX	5582671	5582971		2	8	1	0	5	1	5	3	1	1	4	0	4	0	5
chrX	5583149	5583449		13	1	5	0	3	2	5	0	2	2	1	1	0	2	3
chrX	5588990	5589290		0	1	0	0	1	0	1	2	0	2	8	4	0	1	0
chrX	5592265	5592565		0	0	1	0	0	1	3	3	2	2	3	5	3	4	7
chrX	5592856	5593156		7	0	0	0	0	0	0	0	1	0	0	1	1	0	0
chrX	5594911	5595211		3	2	1	2	1	2	2	0	0	2	1	0	0	8	2
chrX	5595569	5595869		8	1	0	7	2	0	7	0	5	0	4	3	0	3	0
chrX	5595839	5596139		9	0	1	0	3	2	0	0	0	0	0	5	0	6	0
chrX	5598742	5599042		0	0	2	4	3	5	2	2	0	2	3	2	0	2	6
chrX	5599012	5599312		1	0	0	2	4	5	2	0	0	1	4	11	0	2	9
chrX	5599282	5599582		28	10	5	1	9	1	4	0	7	5	5	9	0	25	4
chrX	5599878	5600178		4	3	0	0	7	9	1	1	0	1	0	0	1	6	2
chrX	5601855	5602155		8	2	4	1	2	0	2	1	0	14	12	7	1	1	5
chrX	5602125	5602425		7	5	2	1	6	1	3	0	4	10	11	6	0	4	0
chrX	5606259	5606559		4	4	2	0	2	4	4	0	0	0	0	0	0	3	0
chrX	5613840	5614141		4	8	0	0	5	1	2	5	2	0	4	0	0	1	0
chrX	5614651	5614952		0	2	1	0	7	2	5	0	0	2	0	1	0	8	2
chrX	5615020	5615320		0	1	4	5	3	2	4	2	0	6	2	0	0	3	1
chrX	5615543	5615843		7	5	2	3	2	2	4	0	0	1	0	0	0	2	1
chrX	5615672	5615972		6	6	1	3	1	2	3	0	0	1	2	0	0	3	1
chrX	5616229	5616530		4	0	1	0	4	2	3	4	3	1	1	6	0	10	3
chrX	5616720	5617020		2	6	4	0	5	3	4	2	0	1	0	4	2	9	0
chrX	5616988	5617288		3	1	5	2	7	7	1	0	5	4	1	3	2	5	2
chrX	5617256	5617556		3	3	2	0	7	6	0	0	4	8	4	0	0	9	0
chrX	5619457	5619758		4	2	2	11	4	0	2	0	0	4	0	0	0	7	0
chrX	5620797	5621097		7	1	0	0	2	3	2	0	1	7	3	3	0	6	3
chrX	5620939	5621239		2	0	1	0	2	0	1	0	0	10	7	7	0	3	2
chrX	5623349	5623649		0	0	1	0	5	5	3	0	1	2	1	0	0	1	5
chrX	5626096	5626396		18	4	1	15	4	4	0	5	0	2	0	1	0	3	0
chrX	5626366	5626666		20	17	6	0	7	2	4	2	4	1	0	0	0	1	4
chrX	5628609	5628909		0	4	0	10	4	2	2	0	1	2	1	0	0	0	0
chrX	5628795	5629095		2	2	1	9	3	0	2	1	0	2	1	0	5	0	0
chrX	5642730	5643030		0	2	1	0	3	1	5	0	1	2	1	0	1	6	1
chrX	5642900	5643200		0	2	0	0	2	4	4	0	0	1	4	0	0	5	0
chrX	5644260	5644560		21	2	5	0	7	0	3	2	1	0	0	1	0	2	0
chrX	5644445	5644745		23	4	4	2	4	3	2	2	0	0	0	2	0	1	0
chrX	5644922	5645222		3	3	3	0	5	8	2	1	1	2	2	2	2	3	0
chrX	5649142	5649442		0	1	1	0	5	0	7	1	2	3	1	4	13	2	2
chrX	5650347	5650647		0	1	3	0	4	1	0	1	3	2	1	1	11	2	0
chrX	5650617	5650917		2	3	2	0	2	3	0	1	0	5	8	4	2	2	2
chrX	5651416	5651716		1	6	5	3	4	1	4	1	0	2	3	2	0	3	5
chrX	5651686	5651986		15	2	6	0	2	0	4	0	1	2	3	0	0	1	0
chrX	5652350	5652651		2	0	0	0	4	5	7	0	5	3	0	0	0	4	2
chrX	5655961	5656261		0	2	3	12	0	2	5	5	10	3	1	4	1	3	1
chrX	5661042	5661342		2	0	3	2	2	5	3	0	3	2	0	1	0	6	0
chrX	5664080	5664380		7	1	0	4	5	1	6	5	2	2	1	0	0	4	3
chrX	5669834	5670134		6	1	0	0	0	0	0	0	4	0	0	1	0	0	0
chrX	5675693	5675994		0	1	0	0	5	1	1	2	0	0	0	0	0	4	3
chrX	5686056	5686356		0	3	1	0	2	6	3	0	4	7	2	0	0	4	3
chrX	5686176	5686476		2	6	1	0	3	10	1	0	0	5	1	2	0	0	1
chrX	5687114	5687414		2	10	2	0	6	3	1	0	2	2	0	0	1	1	2
chrX	5687324	5687624		0	9	5	0	12	1	3	0	1	4	0	1	1	3	4
chrX	5689122	5689422		11	2	1	0	5	1	5	0	1	2	1	3	0	0	0
chrX	5689374	5689674		10	5	6	5	3	0	1	2	3	0	0	2	0	0	0
chrX	5689626	5689926		27	4	2	0	4	0	2	5	3	1	0	0	0	2	0
chrX	5698667	5698967		7	0	1	0	7	3	2	4	2	4	4	6	1	6	6
chrX	5700450	5700750		4	9	1	5	1	2	3	3	0	2	2	0	0	5	0
chrX	5702062	5702362		12	3	1	2	6	0	3	0	1	4	3	1	0	2	0
chrX	5703261	5703561		0	9	5	8	6	0	4	0	6	2	2	0	0	4	3
chrX	5703381	5703681		3	9	5	8	5	0	2	0	4	2	5	0	0	2	0
chrX	5705480	5705780		15	1	0	7	3	3	4	0	1	7	1	4	0	0	0
chrX	5705595	5705895		12	0	0	11	3	3	2	0	0	7	1	4	0	0	1
chrX	5706237	5706537		0	0	0	0	2	4	3	3	0	3	8	3	0	1	0
chrX	5712789	5713089		0	4	1	0	3	4	4	1	2	9	1	1	0	2	0
chrX	5714016	5714316		5	10	0	4	5	3	2	1	1	1	1	2	9	1	1
chrX	5714115	5714415		4	8	1	4	3	3	2	2	1	0	2	2	8	1	1
chrX	5714795	5715095		1	0	1	0	1	0	1	0	5	1	1	0	5	2	6
chrX	5714875	5715175		0	0	1	0	1	0	1	0	5	1	0	0	5	0	7
chrX	5716317	5716617		0	1	0	0	3	2	2	4	0	1	1	2	1	10	0
chrX	5717657	5717957		0	2	1	3	4	0	2	0	0	1	4	0	0	1	5
chrX	5717890	5718190		0	0	1	1	5	2	4	0	1	0	3	0	0	6	3
chrX	5721058	5721358		2	0	1	2	5	0	1	0	2	2	10	0	0	3	2
chrX	5729343	5729643		1	7	1	0	2	1	2	0	0	1	2	3	0	4	2
chrX	5731527	5731828		3	0	0	0	5	3	0	3	0	0	1	4	0	4	2
chrX	5737318	5737618		0	2	1	6	3	0	2	0	0	2	3	0	1	4	7
chrX	5738145	5738445		0	1	2	0	1	0	3	0	2	4	1	0	0	7	6
chrX	5738674	5738974		5	0	1	10	1	7	5	3	0	7	1	2	0	10	1
chrX	5738755	5739055		1	0	2	10	1	7	5	5	0	6	2	1	0	10	1
chrX	5740033	5740333		6	3	1	0	3	3	2	2	0	0	1	0	0	10	0
chrX	5740151	5740451		0	3	1	1	0	3	1	0	0	0	1	0	0	10	0
chrX	5741399	5741699		0	3	2	10	2	0	3	0	0	1	0	0	0	7	0
chrX	5741545	5741845		0	2	2	15	4	3	2	0	1	1	0	0	0	8	0
chrX	5748191	5748491		0	8	0	0	3	2	2	0	0	4	0	0	0	1	1
chrX	5748276	5748576		0	8	1	0	1	0	4	0	0	2	2	0	0	1	4
chrX	5750025	5750325		0	1	0	1	3	1	3	0	0	8	0	0	0	1	1
chrX	5750203	5750503		0	5	0	1	4	1	3	0	3	7	3	0	0	3	7
chrX	5751442	5751742		8	2	0	0	3	1	4	2	2	2	9	0	0	5	3
chrX	5752375	5752675		12	0	0	1	3	1	4	0	3	0	2	0	0	0	0
chrX	5754169	5754469		0	1	2	0	3	10	3	5	0	1	1	1	3	4	0
chrX	5754948	5755248		0	3	1	0	4	1	2	5	1	3	4	4	12	8	0
chrX	5757815	5758115		0	1	2	0	4	0	3	0	0	6	3	1	3	1	2
chrX	5758289	5758589		2	6	0	0	4	2	3	3	0	5	3	7	3	1	2
chrX	5760640	5760940		0	1	0	0	1	1	2	6	1	3	0	6	0	1	7
chrX	5762400	5762700		6	2	1	2	1	4	1	0	0	6	2	2	4	1	0
chrX	5766926	5767227		3	3	0	0	0	3	2	0	3	5	1	5	0	5	7
chrX	5767640	5767940		4	2	0	0	4	1	2	1	2	4	0	1	0	6	1
chrX	5769069	5769369		0	0	0	1	3	0	1	1	2	7	0	0	2	0	2
chrX	5771053	5771353		0	9	2	11	3	0	1	0	1	7	3	9	1	2	0
chrX	5771285	5771585		4	3	2	4	5	1	6	0	6	2	4	2	1	4	2
chrX	5771517	5771817		2	3	1	8	5	0	3	0	5	6	2	0	0	8	2
chrX	5771935	5772235		2	0	1	0	3	8	1	0	1	4	1	0	0	5	0
chrX	5774609	5774909		12	3	1	0	0	0	1	1	2	0	2	0	0	0	0
chrX	5775448	5775748		5	1	0	0	1	1	3	0	1	8	0	2	0	14	4
chrX	5777293	5777593		4	9	0	0	1	0	3	2	0	1	2	1	0	2	2
chrX	5777395	5777695		2	7	1	2	2	0	3	2	0	1	1	0	0	4	1
chrX	5777762	5778062		3	0	1	6	4	2	3	2	1	5	2	4	0	1	0
chrX	5777982	5778282		3	3	1	1	0	2	2	0	3	7	1	1	0	0	1
chrX	5779526	5779827		0	0	0	2	2	7	5	1	1	0	0	1	0	2	0
chrX	5781556	5781856		12	0	0	3	0	1	1	3	1	0	2	2	0	2	2
chrX	5781826	5782126		6	3	1	4	2	0	2	0	2	3	3	4	0	1	6
chrX	5782096	5782396		3	0	3	1	5	3	4	4	2	3	3	1	0	4	2
chrX	5788208	5788508		15	1	0	3	4	4	2	0	0	1	2	2	0	2	0
chrX	5788339	5788639		17	1	0	3	7	4	2	0	0	1	4	1	0	2	0
chrX	5789213	5789513		0	2	0	0	3	1	1	1	0	4	1	0	0	1	1
chrX	5794601	5794901		0	2	1	0	5	0	0	0	2	0	2	4	0	3	6
chrX	5795088	5795388		0	1	3	0	7	0	1	0	4	0	1	6	5	1	1
chrX	5795296	5795596		9	12	4	3	8	3	6	0	5	5	2	28	11	8	5
chrX	5795504	5795804		2	8	0	9	3	0	5	0	0	2	3	11	4	5	6
chrX	5801325	5801625		4	0	1	0	5	0	2	0	0	1	3	0	0	8	0
chrX	5801595	5801895		9	4	1	0	6	4	5	0	1	6	1	3	0	0	4
chrX	5801865	5802165		1	2	1	0	1	4	1	0	1	3	1	1	0	8	0
chrX	5802417	5802717		4	2	0	0	5	4	3	0	1	6	2	4	0	3	0
chrX	5802687	5802987		8	2	2	5	12	12	3	4	0	1	0	6	5	9	8
chrX	5802957	5803257		2	4	0	7	4	2	5	0	0	3	1	6	0	5	0
chrX	5803464	5803764		0	6	1	0	1	1	2	4	2	8	0	1	1	2	2
chrX	5804830	5805130		0	3	1	0	3	3	4	0	3	2	0	1	0	3	5
chrX	5805705	5806005		2	3	1	0	2	5	5	3	2	0	2	1	0	2	0
chrX	5805975	5806275		0	1	2	0	7	8	9	4	2	1	0	0	0	4	0
chrX	5807763	5808063		1	8	0	0	5	0	4	0	1	1	4	3	0	3	0
chrX	5807846	5808146		0	9	1	0	3	1	4	0	1	2	1	0	0	4	0
chrX	5808823	5809123		0	3	3	13	6	0	7	0	1	1	1	1	0	10	0
chrX	5810770	5811070		2	1	2	0	2	5	8	2	2	1	4	15	8	3	2
chrX	5811040	5811340		5	3	4	10	0	6	7	7	1	2	1	5	3	1	3
chrX	5811476	5811776		5	2	2	3	1	2	5	0	2	0	0	2	1	7	1
chrX	5812016	5812316		6	1	2	0	0	0	2	4	4	2	3	11	0	0	0
chrX	5813521	5813821		0	4	1	7	3	0	8	0	0	0	0	1	0	4	5
chrX	5813791	5814091		3	10	4	0	5	0	4	0	1	1	0	0	0	5	0
chrX	5814414	5814714		8	3	2	2	8	6	3	4	5	0	2	4	0	3	3
chrX	5814558	5814858		5	3	1	7	9	3	2	4	8	0	1	5	0	3	3
chrX	5815489	5815789		0	1	0	0	0	0	2	0	1	2	8	1	0	0	0
chrX	5817375	5817675		10	5	1	7	9	4	3	1	2	3	3	3	7	6	1
chrX	5818065	5818365		1	8	2	2	1	1	2	0	0	2	1	4	8	6	1
chrX	5818195	5818495		1	11	1	2	2	1	3	0	0	1	0	4	1	3	0
chrX	5819337	5819637		6	2	2	0	7	5	5	3	3	7	2	2	0	3	0
chrX	5821583	5821883		0	0	0	0	0	1	9	10	3	0	6	5	2	1	1
chrX	5821791	5822091		6	0	2	2	2	2	11	0	7	9	5	3	2	5	3
chrX	5821999	5822299		7	0	1	2	2	6	12	0	3	4	2	2	4	4	2
chrX	5827109	5827409		3	1	2	6	6	0	4	0	2	1	2	12	6	2	0
chrX	5827233	5827533		1	3	2	6	5	0	3	0	2	1	1	9	10	7	1
chrX	5828367	5828667		5	5	6	2	1	0	5	0	1	3	4	1	1	10	1
chrX	5828592	5828892		4	6	5	7	3	3	4	0	2	4	0	8	3	5	1
chrX	5832149	5832449		6	2	0	19	9	7	2	1	4	1	1	3	9	1	4
chrX	5834265	5834565		0	1	3	2	0	9	4	1	0	1	1	3	0	0	2
chrX	5835043	5835343		5	2	2	0	3	2	5	3	2	3	7	7	0	5	4
chrX	5835134	5835434		6	3	2	0	5	2	5	2	2	3	8	6	0	6	3
chrX	5835985	5836285		1	5	2	13	2	6	3	0	5	3	1	4	0	4	7
chrX	5836255	5836555		2	3	0	1	1	0	5	5	1	5	1	5	0	7	3
chrX	5836525	5836825		9	0	3	7	4	1	1	2	2	0	2	3	0	9	2
chrX	5836795	5837095		18	0	2	3	2	0	4	0	0	4	0	4	0	1	2
chrX	5837820	5838120		15	2	0	5	6	1	3	6	1	7	3	0	6	2	4
chrX	5838090	5838390		15	4	1	0	2	1	0	4	1	3	0	0	0	1	0
chrX	5839617	5839917		5	1	0	0	7	1	9	1	4	2	0	1	0	3	7
chrX	5839976	5840276		4	2	0	0	3	4	3	0	1	3	1	3	0	4	1
chrX	5853153	5853453		7	0	0	2	6	1	1	1	1	3	1	3	0	0	0
chrX	5853415	5853715		7	0	1	7	3	2	0	1	1	2	4	1	0	3	2
chrX	5854420	5854720		0	0	2	12	57	8	1	2	6	4	1	2	0	4	2
chrX	5854690	5854990		3	5	4	14	41	3	4	0	7	6	3	3	4	7	3
chrX	5854960	5855260		1	8	1	4	7	0	2	0	3	1	2	1	0	4	2
chrX	5855230	5855530		3	4	1	3	3	1	4	0	1	3	2	2	0	2	1
chrX	5855500	5855800		0	4	0	7	10	6	4	1	1	5	2	2	0	9	1
chrX	5857641	5857941		0	1	0	0	5	6	3	0	0	1	0	1	0	1	1
chrX	5858513	5858813		0	0	2	0	2	3	2	0	5	2	0	1	0	0	1
chrX	5861668	5861968		7	1	0	0	6	2	5	0	0	3	2	5	0	2	8
chrX	5867939	5868239		7	0	1	2	5	7	3	6	0	0	0	0	0	3	5
chrX	5869634	5869934		9	3	0	0	2	3	0	3	0	0	1	2	2	0	3
chrX	5869860	5870160		7	0	0	0	1	5	1	1	0	0	1	2	0	4	0
chrX	5870542	5870842		19	4	3	14	6	4	2	3	2	1	1	1	9	3	10
chrX	5870717	5871017		13	2	5	14	5	4	3	3	2	2	0	2	9	4	13
chrX	5873737	5874037		5	4	0	0	3	0	1	0	0	2	2	2	0	6	0
chrX	5874007	5874307		8	1	0	10	1	4	0	4	0	0	0	1	0	9	0
chrX	5874665	5874966		5	5	3	12	5	4	3	3	0	3	7	6	0	3	2
chrX	5875426	5875726		15	0	0	11	12	3	2	1	0	5	0	6	0	3	1
chrX	5875696	5875996		17	0	0	7	18	5	2	1	0	0	1	5	0	6	4
chrX	5878456	5878756		0	2	0	7	1	0	4	0	3	6	0	3	2	7	0
chrX	5878653	5878953		0	3	0	0	2	1	3	2	4	4	0	4	6	6	2
chrX	5880283	5880583		9	4	4	2	3	3	3	0	0	3	2	3	0	5	0
chrX	5880632	5880932		0	5	0	1	6	5	3	1	0	1	5	3	0	5	0
chrX	5881366	5881666		1	1	0	1	3	0	3	0	1	3	4	6	0	2	1
chrX	5884782	5885082		14	0	1	0	4	1	7	0	1	0	4	0	6	4	1
chrX	5885454	5885755		7	7	3	4	6	2	2	1	5	1	3	5	0	1	0
chrX	5889242	5889542		19	0	1	4	16	2	3	4	0	3	1	6	0	1	1
chrX	5889512	5889812		11	1	0	2	10	1	3	3	1	3	2	4	0	1	2
chrX	5889782	5890082		10	6	1	0	0	2	2	6	3	3	1	2	0	4	3
chrX	5891890	5892190		3	4	0	6	5	0	1	0	1	0	0	2	0	1	7
chrX	5892925	5893225		2	5	3	0	2	3	2	6	1	3	0	2	0	2	0
chrX	5894549	5894849		0	1	2	0	6	1	3	4	1	3	2	5	0	5	8
chrX	5894819	5895119		4	1	2	8	5	4	3	4	0	8	0	2	0	9	4
chrX	5896026	5896327		0	3	0	2	4	2	3	0	1	1	6	1	0	3	6
chrX	5897225	5897525		4	1	3	2	6	5	5	3	0	2	0	2	2	6	0
chrX	5897414	5897714		9	0	0	0	7	2	5	5	0	1	1	7	2	6	1
chrX	5901831	5902131		4	0	0	0	2	2	7	5	2	0	1	5	0	4	0
chrX	5904571	5904871		0	0	5	0	3	0	2	4	0	1	2	4	0	5	6
chrX	5905256	5905556		9	1	2	7	4	5	3	1	2	0	1	2	0	9	4
chrX	5907575	5907875		0	2	0	0	2	5	5	1	1	3	3	3	0	9	0
chrX	5907845	5908145		0	4	3	13	11	0	0	0	0	2	0	5	0	1	0
chrX	5909370	5909670		3	1	1	0	8	1	0	1	1	7	5	4	2	3	0
chrX	5911914	5912214		0	3	1	1	2	1	1	0	2	2	5	4	0	4	5
chrX	5913137	5913437		2	0	3	9	7	3	2	6	3	0	0	5	0	12	0
chrX	5913697	5913997		0	1	0	0	3	4	5	1	1	2	4	4	0	9	0
chrX	5915339	5915639		0	4	3	0	1	2	3	0	4	1	0	0	0	1	0
chrX	5916316	5916616		4	10	0	0	3	0	2	0	0	0	0	3	0	1	0
chrX	5916395	5916695		7	10	0	0	11	0	1	0	0	1	0	3	0	4	0
chrX	5920055	5920355		0	0	5	7	3	2	4	5	1	0	4	2	0	7	2
chrX	5920285	5920585		0	0	2	12	5	4	9	1	0	4	1	2	0	10	1
chrX	5924328	5924628		12	1	1	0	2	0	4	0	0	3	3	1	0	2	2
chrX	5925737	5926037		0	4	2	6	0	8	2	0	1	3	3	4	0	3	0
chrX	5925875	5926175		2	3	0	1	1	6	3	2	0	1	5	4	0	4	0
chrX	5926988	5927288		3	2	1	0	0	2	2	0	0	6	0	0	0	2	0
chrX	5927258	5927558		0	3	3	0	4	3	3	1	2	0	2	2	5	0	0
chrX	5927940	5928240		0	5	1	0	3	0	7	0	1	7	0	7	0	1	0
chrX	5930171	5930471		0	3	1	0	3	6	1	2	1	1	1	4	0	0	1
chrX	5930441	5930741		1	9	0	3	2	5	7	4	0	1	2	2	1	2	1
chrX	5930711	5931011		0	0	2	3	1	8	4	6	1	1	0	0	3	1	1
chrX	5938403	5938703		0	0	3	2	3	0	2	0	1	1	2	3	0	10	1
chrX	5939301	5939601		10	1	1	11	9	2	8	2	5	9	8	6	3	12	17
chrX	5939477	5939777		14	2	1	13	12	0	7	2	4	11	8	15	0	14	17
chrX	5940402	5940702		1	0	3	0	3	0	3	3	0	2	2	0	0	2	7
chrX	5940672	5940972		2	1	0	0	0	3	3	2	0	1	1	2	0	11	4
chrX	5942244	5942544		12	4	1	24	7	0	1	2	2	2	3	3	0	2	2
chrX	5942827	5943127		11	0	0	0	1	1	2	2	1	1	0	3	0	5	0
chrX	5943097	5943397		8	1	1	0	5	0	5	1	0	2	2	0	0	0	3
chrX	5943367	5943667		16	0	3	0	4	0	2	7	2	0	0	3	0	3	1
chrX	5945147	5945447		2	9	1	0	3	0	2	3	1	2	0	3	0	2	0
chrX	5945263	5945563		2	9	1	6	2	2	2	3	0	1	1	5	0	3	1
chrX	5947189	5947489		2	0	4	1	3	4	3	3	0	4	4	4	0	1	1
chrX	5947281	5947581		2	0	7	1	2	6	1	4	0	4	4	4	0	1	1
chrX	5948336	5948636		2	4	2	2	2	3	5	0	2	0	0	0	0	10	2
chrX	5948606	5948906		5	9	1	2	4	1	3	0	7	2	0	2	0	3	0
chrX	5951415	5951715		4	4	0	0	5	2	8	0	0	1	0	0	0	8	1
chrX	5951685	5951985		1	3	1	12	2	3	0	4	0	4	2	3	0	11	3
chrX	5951955	5952255		2	2	3	1	9	1	8	1	3	2	2	0	0	13	3
chrX	5953563	5953863		1	2	0	3	3	0	3	0	1	2	0	1	0	2	5
chrX	5953669	5953969		0	2	0	3	4	0	3	1	1	2	0	1	0	1	3
chrX	5954100	5954400		7	6	1	3	4	0	2	0	0	1	4	0	0	0	0
chrX	5954269	5954569		1	9	0	0	5	1	3	0	1	2	4	2	0	1	0
chrX	5955213	5955514		0	0	0	0	2	2	1	0	1	0	6	0	0	1	1
[truncated: 998,000+ more rows]
