# Supplementary material for: Extensive Evolutionary Changes in Regulatory Element Activity during Human Origins Are Associated with Altered Gene Expression and Positive Selection
Source: PLoS Genet. 2012 Jun 28;8(6):e1002789. doi: 10.1371/journal.pgen.1002789 (PMC3386175; doi:10.1371/journal.pgen.1002789)
Supplement: Dataset S1 — Supplemental data file 1. Species-specific DHS Gains, Losses, and Common regions. Excel file containing coordinates (hg19) of differential DHS gains, DHS losses, DHS common regions, as well as a list of upregulated, downregulated, and commonly expressed genes (UCSC gene symbols). A BED format (non-Excel) version of the same datasets are also included (SupplementalDataFile1.zip). Supplemental data file 2. Motif analysis boxplots. Boxplots showing pairwise comparisons of log ratios of the best position weight matrix (PWM) in a DHS Gain/Loss/Common site between each species. Motifs for 130 transcription factors are represented on the X-axis. The Y-axis shows the ratio of the PWM score change for all DHS sites in the set of regions (DHS Gains/Losses/Common) being compared for each TF. Supplemental data file 3. Motif analysis scatterplots. Scatterplots showing the level of enrichment of a transcription factor motif in each species to the level of DNase hypersensitivity. One hundred and thirty TFs were analyzed separately. Supplemental data file 4. BED file containing sequence counts for all DHS regions used for differential DHS analysis. Supplemental data file 5. Excel file containing sequence counts for all genes captured by DGE-seq used for differential Expression analysis. (GZ) [file pgen.1002789.s001.gz › ./supplemental_data_files/supplemental_data_file_5_DGE_expression_Rawcounts.xls]

## Sheet: DGE_Fibroblast
GeneID	HF1	HF2	HF3	CF1	CF2	CF3	MF1	MF2	MF3
214K23.2	1	5	0	0	0	0	0	5	1
44050	0	5	9	2	13	5	0	0	0
A1BG	0	0	0	1	1	0	0	0	0
A1CF	0	0	0	0	0	0	0	0	0
A2BP1	0	0	0	0	0	0	0	0	1
A2LD1	8	31	23	71	54	52	18	55	77
A2M	12	3	0	1	74	97	334	2427	4428
A2ML1	0	0	0	2	0	0	0	0	0
A-328A3.5	0	2	0	1	1	0	0	0	1
A3GALT2	0	0	1	0	0	0	0	0	0
A4GALT	35	32	42	290	137	128	37	61	54
A4GNT	0	0	0	0	0	0	0	0	0
AAA1	0	0	0	0	0	0	0	0	0
AAAS	134	202	134	238	184	128	64	117	160
AACS	5	10	13	31	14	8	25	93	56
AACSL	0	0	0	0	0	0	0	0	0
AADAC	0	0	0	0	0	0	0	0	0
AADACL2	0	0	0	2	0	0	0	0	0
AADACL3	0	0	0	1	0	0	0	0	0
AADACL4	0	0	0	0	0	0	0	0	0
AADAT	47	45	59	99	76	24	11	24	18
AAGAB	883	636	451	736	849	605	29	39	106
AAK1	85	142	103	146	144	99	96	173	194
AAMP	567	925	649	873	914	573	343	513	747
AANAT	0	0	0	0	0	0	1	0	1
AARS	216	371	280	840	529	375	538	675	870
AARS2	30	64	42	44	29	33	20	46	40
AARSD1	182	313	106	117	90	31	24	44	128
AASDH	17	71	6	43	33	38	9	21	10
AASDHPPT	89	331	207	467	643	188	127	148	317
AASS	40	85	51	36	32	17	50	106	134
AAT-1	0	0	0	0	0	0	0	0	0
AATF	392	290	207	181	207	147	61	212	173
AATK	0	2	1	21	23	17	0	3	0
AB007962	0	0	0	0	0	0	0	0	0
AB055772	0	0	0	0	0	0	0	0	0
AB062081	0	0	0	0	0	0	0	0	0
AB073667	34	55	61	145	224	135	3	0	1
AB074188	0	0	0	0	0	0	0	0	0
AB209061	0	1	5	9	0	2	4	3	1
AB209077	0	0	0	0	0	0	0	0	0
AB209185	68	60	61	18	13	13	0	0	0
AB209575	0	0	3	0	0	0	0	0	0
AB209692	1	0	1	0	0	0	0	0	0
AB231702	0	0	0	0	0	0	0	0	0
AB231703	0	3	0	0	0	0	0	0	0
AB231710	0	0	0	0	0	0	0	0	0
AB231724	0	2	0	0	0	3	0	0	0
AB231737	0	0	0	0	0	0	0	0	0
AB231740	0	0	0	0	0	0	0	0	0
AB231742	0	0	0	0	0	0	0	0	0
AB231754	0	0	0	0	0	0	0	0	0
AB231759	0	0	0	0	0	0	0	0	0
AB231760	0	0	0	0	0	0	0	0	0
AB240015	0	0	0	0	0	0	0	0	0
ABAT	64	165	70	65	245	30	1	0	0
ABCA1	201	141	71	429	183	192	9	15	34
ABCA10	35	9	16	137	91	40	0	0	8
ABCA11P	1	8	6	17	14	12	0	0	0
ABCA12	0	0	0	0	0	0	0	0	2
ABCA13	2	4	0	1	1	0	0	3	4
ABCA17	1	4	1	0	0	0	0	0	0
ABCA2	117	173	138	217	141	108	36	61	31
ABCA3	11	14	0	1	6	11	7	18	12
ABCA4	0	12	23	4	1	0	0	20	5
ABCA5	82	70	94	215	245	157	2	10	86
ABCA6	15	6	19	272	220	16	2	6	46
ABCA7	9	12	28	23	13	10	11	13	30
ABCA7/ABCA-SSN	0	0	0	0	0	0	0	0	0
ABCA8	23	0	0	558	215	42	0	5	0
ABCA9	8	0	0	112	78	58	0	0	3
ABCB1	0	0	2	4	0	0	31	91	74
ABCB10	325	295	172	210	163	155	114	48	162
ABCB11	0	0	0	0	0	0	0	0	0
ABCB4	0	0	5	2	0	0	0	137	281
ABCB5	8	0	0	4	4	0	0	0	0
ABCB6	276	153	181	304	358	252	86	83	19
ABCB7	68	64	59	140	216	32	36	79	94
ABCB8	19	55	29	50	34	24	0	23	15
ABCB9	1	8	2	7	11	10	0	0	4
ABCC1	74	112	100	348	226	109	76	134	154
ABCC10	12	27	13	40	31	10	11	33	36
ABCC11	0	0	0	0	0	0	0	0	0
ABCC12	0	0	0	4	0	0	0	0	0
ABCC13	0	0	0	0	0	0	0	0	0
ABCC2	7	0	0	3	11	0	0	0	0
ABCC3	62	62	48	89	61	41	0	11	2
ABCC4	16	115	78	87	100	61	36	66	117
ABCC5	108	179	104	186	286	276	50	54	84
ABCC6	0	0	0	0	1	1	0	0	0
ABCC6P1	0	0	0	0	0	0	0	0	0
ABCC8	1	1	0	0	1	0	0	0	1
ABCC9	0	0	0	1340	1093	385	148	338	430
ABCD1	3	11	9	81	67	86	37	109	84
ABCD2	0	0	0	0	0	0	0	0	0
ABCD3	109	375	235	490	527	300	123	110	216
ABCD4	58	229	121	126	118	85	34	70	66
ABCE1	251	536	306	599	654	393	338	312	657
ABCF1	387	356	198	222	185	122	392	676	859
ABCF2	122	227	226	137	152	68	80	193	190
ABCF3	101	100	118	241	177	116	68	101	131
ABCG1	3	2	0	67	57	8	3	0	20
ABCG2	0	0	0	76	179	177	22	14	23
ABCG4	0	0	0	0	1	4	0	5	0
ABCG5	0	0	0	0	0	2	0	0	0
ABCG8	0	0	0	0	0	0	0	0	0
ABH8	0	0	0	0	0	0	0	0	0
ABHD1	0	0	0	2	2	0	0	0	0
ABHD10	191	271	170	247	259	125	88	68	73
ABHD11	4	4	5	17	10	4	7	53	18
ABHD12	73	559	117	574	269	138	29	218	204
ABHD12B	0	0	0	0	0	0	0	0	0
ABHD13	185	216	257	322	390	259	159	166	256
ABHD14A	110	251	224	517	426	174	42	169	71
ABHD14B	626	548	376	173	66	20	92	468	194
ABHD15	9	26	7	93	107	80	0	1	0
ABHD2	223	300	295	435	511	474	29	143	213
ABHD3	0	0	1	11	1	9	20	2	55
ABHD4	1119	284	335	1338	1667	591	98	131	93
ABHD5	124	143	92	210	194	57	49	73	59
ABHD6	87	117	66	16	38	31	6	6	145
ABHD8	24	32	48	124	74	21	24	56	56
ABI1	183	716	242	755	615	468	131	237	393
ABI2	195	403	263	515	516	435	224	143	447
ABI2B	0	0	0	0	0	0	0	0	0
ABI3	0	0	0	2	0	6	0	3	0
ABI3BP	41	374	99	4957	2300	354	32	1158	345
ABIN-3	0	0	6	0	0	0	0	8	0
ABL1	424	388	362	938	649	333	199	843	586
ABL2	123	490	193	117	231	87	89	237	522
ABLIM1	8	36	25	135	377	66	0	6	7
ABLIM2	0	0	0	0	2	0	0	0	0
ABLIM3	184	871	691	60	156	44	0	1	1
ABO	0	0	0	0	0	0	0	1	1
ABP1	0	0	0	0	0	0	0	0	0
ABP620	0	4	0	0	0	0	0	0	0
ABPARTS	13	31	2	0	0	0	1	2	0
ABR	248	380	200	310	363	278	73	60	286
ABRA	0	0	0	0	0	0	0	0	0
ABT1	82	292	197	150	230	160	12	38	18
ABTB1	151	153	136	391	305	189	39	34	25
ABTB2	44	59	49	40	42	5	0	6	20
ACAA1	363	613	456	858	1052	715	189	166	184
ACAA2	288	624	394	1067	587	322	118	308	375
ACACA	98	137	155	193	180	109	30	92	59
ACACB	30	9	21	90	58	8	0	4	4
ACAD10	100	26	39	18	6	4	7	24	13
ACAD11	89	298	356	263	231	253	53	54	43
ACAD8	83	118	99	64	62	47	7	11	14
ACAD9	102	349	191	265	342	156	28	85	123
ACADL	0	0	0	2	7	0	2	0	13
ACADM	45	234	159	39	32	14	167	380	618
ACADS	25	101	71	51	47	63	12	36	35
ACADSB	59	156	89	309	372	235	197	119	334
ACADVL	229	555	318	937	378	206	32	231	140
ACAN	34	3	3	19	117	367	36	380	483
ACAP1	56	99	28	22	18	0	0	5	2
ACAP2	357	726	407	858	565	512	102	77	227
ACAP3	36	124	91	92	53	36	63	236	170
ACAT1	472	1158	802	1988	1359	940	94	479	391
ACAT2	27	63	49	137	107	91	31	87	123
ACBD3	1064	1013	799	689	937	746	410	333	741
ACBD4	31	39	49	70	63	30	13	99	51
ACBD5	41	62	21	63	71	46	35	51	68
ACBD6	103	323	161	211	128	91	183	96	328
ACBD7	0	0	0	0	1	10	0	0	0
ACCN1	0	0	0	0	0	0	0	0	0
ACCN2	20	23	55	59	38	49	0	5	20
ACCN3	4	2	0	37	15	24	2	0	0
ACCN4	3	0	2	0	2	0	0	0	0
ACCN5	0	0	0	0	0	0	0	0	0
ACCS	16	29	31	125	51	31	1	63	25
ACCSL	0	0	0	0	0	2	0	0	0
ACD	22	24	29	53	30	19	8	19	11
ACE	34	47	62	37	9	1	0	0	3
ACE2	0	0	0	0	4	0	8	0	1
ACER1	0	0	0	0	0	0	0	5	0
ACER2	2	0	0	1	0	0	0	0	2
ACER3	28	38	29	84	79	48	55	76	109
ACHE	0	0	1	5	2	2	4	2	0
ACID2	330	763	395	1110	706	505	122	952	318
ACIN1	57	88	125	146	98	106	82	155	275
ACLY	185	451	190	134	84	65	56	212	168
ACMSD	0	0	0	0	0	0	0	0	0
ACN9	150	161	160	120	267	187	3	9	21
ACO1	28	326	289	961	511	248	109	225	248
ACO2	27	49	32	182	87	32	21	326	144
ACOT1	19	89	33	231	332	167	56	272	166
ACOT11	0	0	0	2	1	0	0	5	0
ACOT12	0	0	0	3	0	0	0	0	0
ACOT13	0	214	50	171	282	124	36	36	123
ACOT2	0	0	0	22	12	7	1	39	6
ACOT4	4	0	3	11	9	3	2	9	0
ACOT6	0	0	0	47	63	47	5	6	18
ACOT7	249	357	182	274	355	150	147	220	380
ACOT7L	6	6	10	11	4	2	21	6	17
ACOT8	75	95	78	224	140	38	36	131	50
ACOT9	246	280	161	520	327	156	80	229	153
ACOX1	65	160	71	190	174	82	31	66	53
ACOX2	23	243	119	20	28	0	2	0	0
ACOX3	10	30	12	0	0	0	14	19	79
ACOXL	0	0	0	0	0	0	0	0	0
ACP1	882	1357	1004	766	1188	784	613	336	1222
ACP2	101	121	80	221	216	130	69	404	221
ACP5	0	26	0	2	0	0	0	0	0
ACP6	9	65	74	44	167	89	121	73	307
ACPL2	42	80	60	97	39	71	34	11	118
ACPP	0	0	0	0	0	0	0	0	5
ACPT	0	0	0	0	0	0	0	0	0
ACR	0	0	0	0	0	0	0	0	0
ACRBP	0	0	0	3	0	0	0	0	0
ACRC	37	56	31	14	66	52	20	1	0
ACRV1	0	0	0	0	0	0	0	0	0
ACSBG1	0	0	0	0	0	0	0	9	1
ACSBG2	0	0	0	0	1	0	0	3	0
ACSF2	12	23	17	63	32	36	6	3	3
ACSF3	17	24	9	5	9	2	1	14	7
ACSL1	40	47	69	126	95	61	70	59	50
ACSL3	36	208	64	229	235	99	78	17	126
ACSL4	100	122	48	115	136	126	39	76	173
ACSL5	10	14	5	14	7	0	9	37	20
ACSL6	0	0	0	0	0	0	0	0	0
ACSM1	0	0	0	2	2	0	3	0	0
ACSM2A	0	0	0	0	0	0	0	0	0
ACSM2B	0	0	0	0	0	0	0	0	0
ACSM3	0	0	0	1	0	0	0	0	0
ACSM4	0	0	0	0	0	0	0	0	0
ACSM5	0	1	0	0	0	0	0	0	0
ACSS1	18	20	36	126	51	73	0	3	1
ACSS2	108	140	117	211	217	164	30	70	56
ACSS3	0	9	0	9	4	0	0	0	0
ACTA1	5	0	1	1	0	4	3	40	66
ACTA2	2761	1064	376	888	6472	3356	2501	5670	4684
ACTB	5500	7446	4808	26472	105268	65729	2262	12684	10049
ACTBL2	15	4	0	1	21	9	1	0	0
ACTC1	261	194	133	412	653	382	161	687	248
ACTG1	10060	43213	21376	266	215	119	11934	32760	42482
ACTG2	23	46	13	28	545	25	61	2378	363
ACTL6A	20	158	117	76	126	47	36	38	45
ACTL6B	0	0	0	0	0	0	1	0	1
ACTL7A	0	0	0	0	1	0	0	0	0
ACTL7B	0	0	0	0	0	0	0	4	0
ACTL8	0	0	0	0	0	0	0	0	0
ACTL9	0	0	0	0	0	0	0	0	0
ACTN1	9935	10360	5453	2381	15056	11509	6425	3490	13362
ACTN2	7	7	2	12	14	18	2	31	7
ACTN3	14	26	8	5	27	10	1	3	1
ACTN4	2083	6399	1509	1460	3847	2834	870	1012	2481
ACTR10	562	954	455	780	834	374	152	329	254
ACTR1A	418	817	361	506	656	459	71	213	225
ACTR1B	144	169	164	330	189	142	431	787	580
ACTR2	824	3147	1305	1771	3732	2142	351	509	1010
ACTR3	352	870	950	2159	4041	2353	2494	2671	10758
ACTR3B	34	50	105	145	74	56	41	63	210
ACTR5	5	27	24	26	23	26	17	13	6
ACTR6	0	0	0	0	0	0	0	0	0
ACTR8	105	88	101	173	242	168	97	145	218
ACTRT1	0	1	4	14	6	9	0	0	2
ACTRT2	0	0	0	0	0	0	0	0	0
ACVR1	43	139	117	184	196	177	81	83	132
ACVR1B	26	89	53	84	72	48	37	43	38
ACVR1C	6	11	10	5	0	1	0	21	28
ACVR2A	123	44	108	158	107	87	91	40	153
ACVR2B	10	19	13	9	7	19	19	7	24
ACVRL1	4	46	14	116	28	11	0	12	3
ACY1	169	117	96	571	320	140	57	218	149
ACY3	0	0	0	1	5	0	0	0	0
ACYP1	14	59	64	78	86	69	26	49	84
ACYP2	200	465	264	259	173	58	9	8	72
ADA	4	2	16	16	13	17	0	15	0
ADAD1	0	1	0	0	0	0	0	0	0
ADAD2	0	0	0	0	0	0	0	0	0
ADAL	10	20	19	41	33	20	8	29	15
ADAM10	66	241	162	186	158	121	12	85	51
ADAM11	0	0	2	0	0	0	0	1	3
ADAM12	319	486	503	295	986	250	224	241	493
ADAM15	130	512	224	370	330	203	56	99	104
ADAM17	15	38	16	136	51	40	24	70	71
ADAM18	0	0	0	0	0	0	0	0	0
ADAM19	31	75	33	42	443	128	126	478	317
ADAM2	0	0	0	0	0	0	0	0	0
ADAM20	0	4	0	0	0	0	0	0	1
ADAM21	0	0	0	0	0	0	2	0	7
ADAM21P	0	0	0	0	0	0	0	0	0
ADAM22	0	5	0	0	0	0	0	0	0
ADAM23	1	25	8	0	3	0	2	39	7
ADAM28	21	77	115	4	3	0	0	0	4
ADAM29	0	0	0	0	0	0	0	0	0
ADAM30	0	0	0	0	0	0	0	0	0
ADAM32	0	1	4	8	11	0	0	0	1
ADAM33	85	63	142	148	44	48	1	15	3
ADAM6	0	0	0	0	0	0	0	0	0
ADAM7	0	0	0	0	0	0	0	0	0
ADAM8	30	17	17	4	1	0	1	16	49
ADAM9	983	2658	1585	2213	1645	887	770	644	1311
ADAMDEC1	0	0	0	3	0	0	0	3	0
ADAMTS1	5114	1813	11856	4400	4184	4962	198	2872	3868
ADAMTS10	17	35	38	205	163	69	37	64	70
ADAMTS12	43	146	138	6	23	7	1	44	23
ADAMTS13	0	4	0	1	3	0	0	0	0
ADAMTS14	20	26	49	78	71	131	2	57	117
ADAMTS15	0	0	0	98	207	157	322	324	666
ADAMTS16	0	0	0	1	0	1	0	0	0
ADAMTS17	1	1	0	0	0	0	0	0	0
ADAMTS18	15	0	0	1	0	17	1	0	0
ADAMTS19	0	0	0	0	0	0	0	0	0
ADAMTS2	604	1064	616	794	813	847	1845	1417	2438
ADAMTS20	0	0	0	0	5	0	0	1	0
ADAMTS3	0	3	6	7	2	0	13	2	8
ADAMTS4	51	53	41	21	58	55	6	26	93
ADAMTS5	266	1302	1348	1764	536	369	20	32	126
ADAMTS6	271	84	121	110	128	44	215	84	311
ADAMTS7	17	3	3	92	117	181	66	460	365
ADAMTS8	1	0	4	0	2	1	0	0	1
ADAMTS9	43	40	25	2	18	0	2	18	14
ADAMTSL1	301	2168	861	536	412	117	228	292	278
ADAMTSL2	0	0	0	2	2	3	0	0	2
ADAMTSL3	0	0	0	36	50	0	490	20	481
ADAMTSL4	25	137	21	171	51	67	8	176	50
ADAMTSL5	43	75	69	35	45	23	176	152	442
ADAP1	90	58	68	61	164	115	110	74	196
ADAP2	0	0	0	0	3	0	0	0	4
ADAR	622	406	433	731	466	347	303	535	486
ADARB1	11	81	40	156	70	71	3	52	44
ADARB2	0	0	0	0	0	0	0	3	0
ADAT1	8	2	5	6	6	1	0	1	3
ADAT2	12	47	43	84	97	47	4	4	32
ADAT3	17	11	7	18	3	10	7	34	13
ADC	2	17	5	3	3	0	1	0	9
ADCK1	10	9	16	89	56	44	19	17	42
ADCK2	68	79	56	117	67	44	27	65	59
ADCK4	50	99	84	157	117	70	16	46	81
ADCK5	182	78	117	67	66	96	84	268	175
ADCY1	0	9	1	0	1	0	0	0	3
ADCY10	0	0	0	0	0	0	0	0	0
ADCY2	0	0	0	1	0	0	0	0	0
ADCY3	140	120	110	846	404	191	80	163	71
ADCY4	0	0	28	38	28	44	0	0	8
ADCY5	0	0	1	0	0	0	0	0	6
ADCY6	288	368	299	407	458	459	159	440	487
ADCY7	1104	1280	636	1079	934	494	619	267	816
ADCY8	0	0	0	0	0	0	0	0	0
ADCY9	71	183	106	332	171	159	13	115	153
ADCYAP1	0	0	0	0	0	0	0	0	0
ADCYAP1R1	0	0	0	0	0	0	0	0	0
ADD1	75	570	276	382	446	352	204	111	372
ADD2	12	16	6	1	0	0	2	1	3
ADD3	1193	1808	1559	5499	4463	3026	541	93	1521
ADH1A	3	0	0	1	0	0	0	0	0
ADH1B	85	0	45	76	6	9	0	0	0
ADH1C	2	0	0	0	0	1	0	0	0
ADH4	0	0	0	0	0	0	0	0	0
ADH5	3035	2492	3048	1688	2756	1403	584	1417	1384
ADH6	0	0	0	0	0	0	0	2	0
ADH7	0	1	0	4	0	0	0	0	16
ADHFE1	15	61	53	46	42	23	2	10	6
ADI1	813	1292	803	947	917	666	171	338	158
ADIG	0	0	0	0	0	0	0	0	0
ADIPOQ	0	0	0	0	0	0	0	0	0
ADIPOR1	535	377	319	365	376	225	85	280	152
ADIPOR2	100	102	57	217	127	87	33	169	122
ADIR	0	0	0	0	0	0	0	0	0
ADK	157	830	388	532	662	621	306	88	668
ADM	6712	6002	12453	1673	1017	762	129	441	1108
ADM2	88	113	127	201	257	163	37	47	27
ADNP	107	270	192	341	248	169	117	124	211
ADNP2	387	398	328	229	352	368	190	65	303
ADO	239	160	150	264	233	115	91	103	144
ADORA1	0	8	4	4	4	0	0	0	1
ADORA2A	4	14	8	3	1	0	19	152	28
ADORA2B	11	0	22	0	0	0	38	439	276
ADORA3	0	0	0	1	5	0	0	0	0
ADPGK	36	17	63	194	63	17	89	153	383
ADPRH	14	10	4	42	157	42	34	62	83
ADPRHL1	6	18	31	0	2	0	0	0	0
ADPRHL2	105	207	121	330	230	137	37	211	111
ADRA1A	0	0	0	0	0	0	0	8	0
ADRA1B	0	1	20	6	5	5	0	0	0
ADRA1D	26	39	2	1	0	0	1	37	5
ADRA2A	21	60	278	73	13	12	0	527	412
ADRA2B	0	1	0	1	2	4	0	0	0
ADRA2C	11	32	9	4	18	266	0	0	0
ADRB1	0	0	0	0	0	0	2	1	20
ADRB2	0	2	1	26	7	2	0	0	1
ADRB3	0	0	0	0	0	0	0	0	0
ADRBK1	43	92	104	221	176	136	54	150	89
ADRBK2	0	1	4	26	68	48	14	14	19
ADRM1	442	744	497	1152	897	521	253	1234	733
ADSL	546	641	555	960	1200	658	146	88	181
ADSS	360	473	424	786	870	491	225	216	569
ADSSL1	0	2	24	42	4	16	11	62	32
AEBP1	375	157	213	1458	679	882	80	675	587
AEBP2	178	341	282	442	552	387	187	107	340
AEN	73	98	78	212	152	68	14	33	34
AER61	0	40	3	16	24	4	0	0	0
AES	1875	2161	1571	2099	1271	680	391	1281	941
AF007131	4	20	19	9	3	0	0	1	0
AF035281	0	2	3	4	7	7	0	0	2
AF055024	0	19	7	10	10	31	0	0	2
AF064843	9	4	3	0	0	0	0	2	0
AF070581	2	0	0	0	0	0	0	0	0
AF075052	4	20	9	3	2	1	0	0	0
AF075112	0	0	3	0	0	0	0	0	0
AF079515	1535	4216	2400	12518	17112	4487	0	0	0
AF086102	0	0	0	0	0	0	0	0	0
AF086111	1	11	4	22	13	0	8	3	6
AF086132	145	217	141	169	322	149	147	19	264
AF086142	4	13	11	17	6	2	2	5	6
AF086154	0	0	0	0	0	0	0	0	0
AF086184	0	0	5	0	0	6	0	0	0
AF086187	0	0	0	0	0	0	0	0	0
AF086203	0	0	0	0	0	0	0	0	0
AF086204	176	178	196	690	1205	199	0	0	0
AF086219	0	0	0	0	0	0	0	0	0
AF086258	0	0	0	0	0	0	0	0	0
AF086288	0	0	0	0	0	0	0	0	0
AF086294	0	0	0	0	0	0	0	0	0
AF086303	8	4	0	0	0	0	0	0	0
AF086476	0	5	0	0	0	0	0	0	0
AF086487	1	0	0	0	0	0	0	0	0
AF088005	0	0	0	0	0	0	0	0	0
AF088041	43	158	69	298	215	101	41	20	71
AF088054	28	22	22	13	11	4	9	0	8
AF088076	373	170	291	49	534	21	12	0	6
AF113016	133	340	229	293	897	687	160	82	271
AF116693	0	0	3	9	3	0	0	0	0
AF129264	2	0	0	0	0	0	0	0	0
AF131817	308	540	426	564	367	403	96	26	175
AF131837	35	126	46	6	4	0	0	0	0
AF157115	7	0	13	0	0	0	4	0	1
AF161442	0	0	0	0	0	0	0	0	0
AF245314	0	0	0	0	0	0	0	0	0
AF258550	6	1	0	0	1	0	0	0	0
AF268386	291	529	423	278	196	131	377	259	562
AF277175	188	267	304	309	435	309	93	71	182
AF279775	0	0	0	0	0	0	0	0	0
AF279780	13	0	2	0	0	0	0	0	0
AF279782	0	0	0	0	0	0	0	0	0
AF283776	206	480	267	338	638	308	150	57	270
AF290475	9	46	41	1	2	2	0	0	0
AF301223	0	0	0	0	0	0	0	0	0
AF315106	0	0	0	0	0	0	0	0	0
AF321617	155	230	194	362	248	205	64	54	76
AF339814	0	0	0	0	0	0	0	0	0
AF339817	47	44	37	5	23	35	11	4	22
AF387615	0	0	0	0	0	0	0	0	0
AF508905	0	0	0	0	0	0	0	0	0
AF510427	0	0	0	0	0	0	0	0	0
AF520419	0	0	0	0	0	0	0	0	0
AF520792	7	44	38	23	35	37	37	4	29
AF520793	0	19	2	2	7	3	0	0	0
AFAP1	196	518	340	1284	1413	536	491	767	796
AFAP1L1	19	48	9	44	48	12	0	0	29
AFAP1L2	3	5	15	3	21	5	1	0	5
AFARP1	0	0	0	34	2	6	0	0	0
AFF1	278	170	206	93	79	69	186	123	405
AFF2	4	44	29	86	25	16	0	0	1
AFF3	34	136	169	97	272	127	4	0	6
AFF4	915	2908	1865	1589	3326	2061	545	440	1599
AFG3L1	41	68	45	48	40	22	1	18	22
AFG3L2	175	315	282	305	307	120	79	190	306
AFM	0	0	0	0	0	0	0	0	0
AFMID	77	172	86	165	198	172	0	7	14
AFP	7	13	2	0	0	0	0	0	0
AFTPH	85	138	90	118	190	93	88	52	68
AGA	13	185	120	727	324	163	7	11	9
AGAP1	22	60	25	54	69	47	18	45	71
AGAP11	0	4	0	73	22	19	8	7	5
AGAP2	2	1	2	2	5	0	0	0	0
AGAP3	260	619	262	646	682	395	88	280	560
AGAP5	0	0	0	0	0	0	0	0	0
AGAP6	2	12	7	0	0	4	3	2	5
AGBL1	0	0	0	0	0	0	0	0	0
AGBL2	0	0	5	2	0	0	0	0	1
AGBL3	16	27	49	10	28	1	3	0	1
AGBL4	0	0	0	0	0	0	0	0	0
AGBL5	33	81	70	117	87	59	23	28	36
AGER	5	10	18	10	14	7	0	0	11
AGFG1	206	474	390	362	739	522	480	144	753
AGFG2	4	37	19	40	32	16	0	0	1
AGGF1	117	147	72	258	180	91	93	166	201
AGK	254	365	294	705	1458	659	24	41	61
AGL	22	127	48	230	324	153	19	87	130
AGMAT	0	0	0	2	2	0	0	0	2
AGPAT1	86	252	170	378	247	162	147	421	406
AGPAT2	109	177	153	60	12	10	33	217	71
AGPAT3	164	189	195	303	230	158	150	629	231
AGPAT4	17	87	27	82	43	31	22	19	47
AGPAT5	20	34	33	98	55	56	487	224	601
AGPAT6	45	203	113	181	137	105	13	156	97
AGPAT9	0	23	0	1	5	0	1	27	37
AGPHD1	0	4	0	0	0	0	0	0	0
AGPS	237	346	185	375	377	282	125	140	217
AGR2	0	0	0	0	0	0	0	0	0
AGR3	0	0	0	0	0	0	0	0	0
AGRN	61	65	81	6	15	2	46	115	64
AGRP	0	3	0	0	0	0	0	2	0
AGT	0	5	0	45	2	6	0	0	0
AGTPBP1	52	84	47	90	110	50	33	8	62
AGTR1	20	7	12	12	7	0	2	1	2
AGTR2	0	0	0	0	0	0	0	0	0
AGTRAP	122	254	159	367	46	12	98	1934	1049
AGXT	0	0	0	0	0	0	0	1	0
AGXT2	0	0	0	0	0	0	0	0	0
AGXT2L1	0	0	0	1	0	0	0	0	0
AGXT2L2	120	139	185	87	80	43	17	64	52
AHCTF1	73	147	89	170	277	330	272	80	594
AHCY	771	831	878	1210	1495	716	211	368	631
AHCYL1	145	634	302	252	142	147	136	285	221
AHCYL2	1	23	3	44	52	19	10	11	6
AHDC1	33	135	46	171	93	59	27	65	74
AHI1	33	82	75	99	88	32	47	13	59
AHNAK	2074	8342	3383	4514	3840	3131	217	163	268
AHNAK2	71	446	134	970	564	491	63	171	318
AHR	263	583	749	554	818	658	44	513	535
AHRR	173	257	360	95	63	192	25	102	259
AHSA1	129	383	270	563	449	250	110	357	225
AHSA2	7	6	11	2	1	0	2	0	2
AHSG	0	0	0	0	0	0	0	0	0
AIBC1	0	0	0	0	0	0	0	0	0
AICDA	0	0	0	4	0	0	0	0	0
AIDA	8	13	11	3511	5148	3875	1460	567	3421
AIE-75	0	0	0	0	0	0	0	0	0
AIF1	1	0	0	0	0	0	0	0	0
AIF1L	0	0	0	630	985	877	238	51	431
AIFM1	138	117	96	187	98	37	156	362	325
AIFM2	203	109	106	347	290	143	63	151	92
AIFM3	0	6	0	5	2	0	0	0	1
AIG1	165	320	175	425	388	186	100	195	377
AIK2	0	0	0	0	0	0	0	0	0
AIM1	11	208	115	19	12	2	73	41	60
AIM1L	0	0	0	1	1	0	0	4	0
AIM2	0	0	0	22	2	2	22	0	33
AIMP1	1414	3329	1750	590	1382	1267	293	270	580
AIMP2	18	39	17	181	84	108	25	52	36
AIP	143	593	487	483	172	250	138	105	273
AIPL1	0	0	0	0	1	0	0	0	0
AIRE	0	3	0	0	0	0	0	3	5
AJ011378	0	0	0	0	0	0	0	0	0
AJ276555	0	0	0	0	0	0	0	0	0
AJ420566	0	0	0	0	0	0	0	0	0
AJ420595	7	16	0	0	7	7	0	0	4
AJ606316	4	1	12	0	0	0	0	0	1
AJ606330	0	0	0	0	0	0	0	0	0
AJ606331	0	2	1	0	0	0	0	0	0
AJAP1	0	3	0	0	0	0	0	26	137
AK000028	21	64	23	6	5	1	0	0	0
AK000154	183	188	119	97	63	48	7	3	9
AK000470	0	0	0	0	0	0	0	0	0
AK000477	0	0	0	0	0	0	0	0	0
AK000798	1	0	0	0	0	0	0	0	0
AK000840	0	0	0	0	0	0	0	0	0
AK000879	3	2	3	4	1	7	0	0	0
AK001351	0	0	0	0	0	0	0	0	0
AK001394	1	0	0	0	0	0	0	0	0
AK001432	0	0	0	0	0	0	0	0	0
AK001558	0	0	0	0	0	0	0	0	0
AK001582	0	0	0	0	0	0	0	0	0
AK001814	9	30	41	64	41	15	4	11	19
AK001875	6	18	9	64	25	100	6	0	84
AK002196	33	23	24	8	25	18	0	0	1
AK021563	0	0	4	1	7	18	0	0	0
AK021570	205	186	132	78	126	168	68	50	217
AK021664	0	10	0	0	0	0	0	0	0
AK021716	42	92	27	43	33	20	6	0	7
AK021739	0	0	0	0	0	0	0	0	0
AK021804	2	61	29	91	223	237	16	27	51
AK021876	13	4	11	0	0	0	0	0	0
AK021888	0	12	0	0	3	14	0	0	2
AK022382	0	0	0	0	0	0	0	0	0
AK022793	0	0	0	0	0	0	0	0	0
AK022898	14	21	9	0	4	0	0	0	0
AK022993	8	39	0	15	17	16	0	0	8
AK023018	59	38	45	0	3	0	0	0	0
AK023033	0	0	0	0	0	0	0	0	0
AK023040	0	0	0	0	0	0	0	0	0
AK023048	0	0	0	0	0	0	0	0	0
AK023159	23	47	2	10	53	27	16	3	31
AK023371	0	21	11	0	6	0	4	0	4
AK023391	178	499	24	144	217	172	91	73	44
AK023401	0	0	0	0	0	0	0	0	0
AK023445	0	0	0	0	0	0	0	0	0
AK023457	12	8	8	18	4	16	0	0	0
AK023515	0	0	0	0	0	0	0	0	0
AK023629	0	0	0	0	0	0	0	0	0
AK023685	542	394	307	209	288	125	46	77	132
AK023856	25	33	15	21	10	3	0	0	0
AK024119	0	4	0	0	0	0	0	1	0
AK024141	0	3	20	3	0	0	0	0	0
AK024177	7	19	6	10	3	6	2	10	7
AK024242	0	0	0	0	0	0	0	0	0
AK024243	0	0	0	0	0	0	0	0	0
AK024248	0	0	0	0	0	0	0	0	0
AK024295	41	17	14	49	209	113	0	0	0
AK024736	0	0	17	0	0	0	0	0	2
AK024936	0	0	3	0	0	0	1	0	0
AK024998	8	0	0	0	4	2	0	0	0
AK025117	70	138	51	44	29	43	3	0	0
AK025140	89	503	158	479	643	408	216	167	428
AK025264	0	3	0	0	0	0	0	0	0
AK025316	25	54	41	129	56	25	18	31	16
AK025321	0	0	0	0	0	0	0	0	0
AK025619	0	6	0	0	0	0	0	0	0
AK025726	0	24	2	17	13	3	9	22	12
AK025785	53	72	25	159	364	318	12	1	4
AK025786	0	6	0	0	0	0	0	0	0
AK025855	0	35	13	0	0	0	0	0	0
AK025967	0	0	0	0	0	0	0	0	0
AK025975	0	0	2	0	0	0	0	0	0
AK025977	0	2	0	0	5	0	0	0	5
AK026026	24	58	12	43	54	42	1	0	0
AK026100	0	0	0	0	0	0	0	0	0
AK026101	585	634	770	5	3	16	0	0	1
AK026194	35	34	40	38	37	10	0	0	0
AK026206	8	7	3	2	11	1	0	6	3
AK026219	25	33	12	27	94	59	11	19	14
AK026244	12	20	0	13	15	17	0	0	9
AK026379	0	0	0	0	0	0	0	0	0
AK026416	0	0	0	0	0	0	0	0	0
AK026477	0	17	1	1	0	0	0	0	0
AK026502	22	12	19	2	4	3	0	0	0
AK026512	0	3	0	0	0	0	0	0	0
AK026668	79	160	154	367	246	242	187	46	225
AK026768	13	7	4	4	12	7	2	3	9
AK026805	0	0	0	0	0	0	0	0	0
AK026905	0	12	3	0	2	0	0	0	0
AK026965	0	1	0	5	0	0	0	0	0
AK027179	0	4	0	0	0	0	0	0	0
AK027190	0	0	0	0	0	0	0	0	0
AK027541	0	0	0	0	0	0	0	0	0
AK027578	0	0	0	0	0	0	0	0	0
AK054607	0	2	0	0	0	0	0	0	0
AK054623	2	2	9	9	1	1	2	0	0
AK054637	0	20	1	12	6	1	0	0	0
AK054655	23	86	69	58	72	64	129	93	154
AK054708	0	0	0	0	0	0	0	0	0
AK054749	0	0	0	0	0	0	0	0	0
AK054753	0	0	0	0	0	0	0	0	0
AK054836	0	0	0	0	0	0	0	0	0
AK054845	0	0	0	0	0	0	0	0	0
AK054880	0	0	1	0	0	0	0	0	0
AK054921	30	23	50	5	0	6	11	11	5
AK054970	75	64	45	0	0	0	94	44	207
AK054990	0	0	0	0	0	0	0	0	0
AK055006	0	0	0	0	0	0	0	0	0
AK055016	0	0	0	0	0	0	0	0	0
AK055017	21	41	38	31	32	63	21	14	58
AK055062	0	0	0	0	0	0	0	0	0
AK055100	0	0	0	0	0	0	0	0	0
AK055145	0	0	0	0	0	0	0	0	0
AK055150	0	0	0	0	0	0	0	0	0
AK055214	852	753	470	565	1369	1067	1282	340	2891
AK055250	0	0	0	0	0	0	0	0	0
AK055254	10	5	5	0	0	0	0	0	0
AK055260	0	0	0	0	0	0	0	0	0
AK055272	0	0	0	0	0	0	0	0	0
AK055323	2	1	0	2	3	0	0	0	0
AK055332	0	0	0	0	0	0	0	0	0
AK055364	0	0	0	0	0	0	0	0	0
AK055370	77	91	110	222	157	76	6	6	29
AK055386	0	22	0	0	4	0	0	2	1
AK055400	0	0	0	0	0	0	0	0	0
AK055408	3	0	2	20	8	12	0	1	0
AK055459	0	0	0	0	0	0	0	0	0
AK055514	0	0	0	0	0	0	0	0	0
AK055550	0	0	0	0	0	0	0	0	0
AK055570	0	0	0	0	0	0	0	0	0
AK055590	0	0	2	0	0	0	0	0	0
AK055601	14	4	8	8	5	10	23	24	29
AK055602	62	95	17	143	167	107	90	47	100
AK055621	34	16	49	50	54	19	0	0	0
AK055666	5	0	3	0	0	0	0	0	0
AK055694	0	3	3	0	0	0	2	0	0
AK055712	7	11	7	0	0	0	2	3	0
AK055746	0	1	0	0	0	0	0	0	0
AK055803	0	0	0	0	0	0	0	0	0
AK055811	0	0	0	0	0	0	0	0	0
AK055831	9	0	11	0	0	0	0	0	0
AK055832	0	0	3	0	0	0	0	0	0
AK055853	0	0	0	0	0	0	0	0	0
AK055854	0	0	0	0	0	0	0	0	0
AK055856	0	0	0	0	0	0	0	0	0
AK055863	0	0	0	0	0	0	0	0	0
AK055868	50	37	21	13	55	22	7	2	37
AK055876	0	0	0	0	0	0	0	0	0
AK055918	5	0	0	12	20	7	0	0	0
AK055957	0	0	0	0	0	0	0	0	0
AK055967	0	6	7	3	3	5	0	0	0
AK055974	0	0	0	0	0	0	0	0	0
AK055981	0	57	10	9	25	20	0	0	0
AK055993	0	6	5	62	40	31	0	0	0
AK056031	0	0	0	0	0	0	0	0	0
AK056073	0	0	0	0	0	0	0	0	0
AK056081	0	0	0	0	0	0	0	0	0
AK056084	1	0	0	0	0	1	0	0	0
AK056105	0	0	0	0	0	0	0	0	0
AK056182	0	0	0	0	0	0	0	0	0
AK056196	14	41	2	0	0	0	0	0	0
AK056211	0	0	0	0	0	0	0	0	0
AK056212	0	1	0	0	0	0	0	0	0
AK056228	0	0	0	0	0	0	0	0	0
AK056246	0	0	3	0	0	0	0	0	0
AK056252	3	1	17	0	0	0	0	0	0
AK056351	0	0	0	0	0	0	0	0	0
AK056368	0	0	0	0	0	0	0	0	0
AK056375	0	0	2	0	0	0	0	0	0
AK056376	2	63	2	50	78	26	20	40	70
AK056401	0	7	15	0	1	0	0	0	0
AK056431	1	0	5	16	11	0	0	0	0
AK056432	0	0	0	0	0	0	0	0	0
AK056485	0	0	0	0	0	0	0	0	0
AK056486	0	0	0	0	0	0	0	0	0
AK056490	0	0	0	0	0	0	0	0	0
AK056518	0	0	0	0	0	0	0	0	0
AK056524	0	1	1	0	0	0	0	0	0
AK056556	0	0	0	0	0	0	0	0	0
AK056558	0	0	0	0	0	0	0	0	0
AK056561	0	0	0	0	0	0	0	0	0
AK056584	0	0	0	0	0	0	0	0	0
AK056618	0	0	0	0	0	0	0	0	0
AK056626	3	0	0	3	0	0	0	0	1
AK056657	0	15	9	3	0	24	0	0	0
AK056683	0	0	0	0	0	0	0	0	0
AK056686	0	0	0	0	0	0	0	0	0
AK056689	0	0	0	0	0	0	0	0	0
AK056703	0	0	0	0	0	0	0	0	0
AK056720	0	0	0	0	0	0	0	0	0
AK056784	0	1	0	0	0	0	0	0	0
AK056817	22	14	14	20	17	20	0	0	0
AK056822	2	16	12	23	10	2	0	0	0
AK056885	14	16	15	0	0	0	0	0	0
AK056892	3	3	0	0	0	0	0	0	0
AK056897	3	4	4	3	3	0	0	0	0
AK056973	0	11	0	11	8	0	0	0	0
AK056982	0	0	0	0	0	0	0	0	0
AK057000	8	19	23	17	28	46	7	13	9
AK057037	0	0	0	0	0	0	0	0	0
AK057104	25	74	57	10	27	13	0	0	0
AK057177	18	6	10	4	0	0	0	0	0
AK057187	0	6	14	3	3	0	5	0	5
AK057218	0	0	0	0	0	0	0	0	0
AK057223	0	0	0	0	0	0	0	0	0
AK057233	0	0	0	0	0	0	0	0	0
AK057297	0	0	0	0	0	0	0	0	0
AK057304	0	0	0	0	0	0	0	0	0
AK057332	0	0	0	0	0	0	0	0	0
AK057336	0	0	0	0	0	0	0	0	0
AK057351	0	0	0	0	0	0	0	0	0
AK057376	0	0	0	0	0	0	0	0	0
AK057379	0	0	0	0	0	0	0	0	0
AK057438	0	0	0	0	0	0	0	0	0
AK057447	0	0	0	0	0	0	0	0	0
AK057451	0	0	0	0	0	0	0	0	0
AK057455	0	0	0	0	0	0	0	0	0
AK057456	0	0	0	0	0	0	0	0	0
AK057471	0	0	0	0	0	0	0	0	0
AK057473	0	0	0	0	0	0	0	0	0
AK057490	11	0	2	0	0	0	0	0	0
AK057515	0	0	0	0	0	0	0	0	0
AK057519	0	0	0	0	0	0	0	0	0
AK057596	0	3	11	7	10	0	0	0	0
AK057625	0	0	0	0	0	0	0	0	0
AK057632	0	0	0	0	0	0	0	0	0
AK057657	100	332	104	210	226	241	68	77	199
AK057709	0	2	0	0	0	0	0	0	0
AK057719	0	1	5	3	0	1	0	0	0
AK057834	0	0	0	0	0	0	0	0	0
AK057873	0	0	0	0	0	0	0	0	0
AK057887	10	3	27	25	9	26	20	0	29
AK057909	0	0	0	0	0	0	0	0	0
AK057935	3	5	10	20	7	0	0	0	0
AK057978	6	3	0	0	0	0	0	0	0
AK057986	0	0	0	0	0	0	0	0	0
AK058053	0	0	0	0	0	0	0	0	0
AK058136	0	0	0	0	0	0	0	0	0
AK058169	0	0	0	0	0	0	0	0	0
AK074567	1	1	0	15	17	36	0	0	0
AK074580	24	17	19	23	7	23	0	0	10
AK074615	6	0	0	0	0	0	0	0	0
AK075337	0	0	0	0	0	0	0	0	0
AK090573	45	79	37	9	14	6	21	7	44
AK090593	23	67	22	23	21	13	0	0	0
AK090613	0	2	2	17	16	0	0	0	0
AK090620	0	0	0	0	0	0	0	0	0
AK090661	0	0	0	0	0	0	0	0	0
AK090674	14	23	6	16	3	4	7	0	38
AK090681	0	0	0	0	0	0	0	0	0
AK090688	0	0	0	0	0	0	0	0	0
AK090700	0	0	0	0	0	0	0	0	0
AK090788	0	0	0	0	0	0	0	0	0
AK090817	9	11	8	70	13	1	0	0	0
AK090842	2	0	2	0	0	0	0	0	0
AK090844	23	51	77	14	33	30	0	0	1
AK090895	0	0	0	0	0	0	0	0	0
AK090900	0	0	0	0	0	0	0	0	0
AK090904	10	11	4	17	13	5	5	5	7
AK090935	12	11	2	5	50	22	0	2	0
AK091028	6	0	10	0	0	0	0	0	0
AK091070	7	0	0	0	0	0	0	0	0
AK091100	19	5	3	0	3	0	0	0	0
AK091102	12	1	0	0	1	0	0	0	0
AK091244	0	2	0	0	4	0	0	0	0
AK091265	0	0	0	0	0	0	0	0	0
AK091275	0	0	0	0	0	0	0	0	0
AK091355	14	16	11	10	8	24	0	0	0
AK091365	0	0	0	0	0	0	0	0	0
AK091396	0	5	0	30	31	41	0	0	0
AK091527	0	3	1	6	1	0	0	0	0
AK091688	3	0	4	0	0	0	0	0	0
AK091729	9	7	5	8	9	2	0	0	0
AK091766	155	121	113	7	0	0	8	245	54
AK091865	4	3	0	0	2	20	0	0	0
AK091866	0	0	0	0	0	0	0	0	0
AK091889	0	0	0	0	0	0	0	0	0
AK091906	0	0	0	0	0	0	0	0	0
AK092048	792	884	724	633	829	694	652	315	948
AK092080	0	0	0	0	0	0	0	0	0
AK092087	0	0	0	0	0	0	0	0	0
AK092135	0	0	0	0	0	0	0	0	0
AK092143	0	0	0	0	0	0	0	0	0
AK092251	0	0	0	0	0	0	0	0	0
AK092331	5	0	0	0	0	0	0	0	0
AK092333	9	40	22	13	17	0	0	4	14
AK092451	0	0	0	0	0	0	0	0	0
AK092460	3	15	3	3	16	6	0	0	0
AK092511	5	2	0	1	4	2	0	0	0
AK092540	0	0	0	0	0	0	0	0	0
AK092541	0	0	0	0	0	0	0	0	0
AK092578	4	7	0	0	0	0	0	0	0
AK092589	0	0	0	0	0	0	0	0	0
AK092619	0	0	0	0	0	0	0	0	0
AK092715	56	65	51	126	12	4	0	0	0
AK092922	17	42	30	24	27	21	9	21	35
AK092941	9	14	2	0	33	0	0	0	1
AK093002	0	5	0	0	5	0	20	7	7
AK093026	0	0	0	0	0	0	0	0	0
AK093077	0	6	12	0	2	0	0	0	0
AK093107	0	0	0	0	0	0	0	0	0
AK093114	0	0	0	0	0	0	0	0	0
AK093124	0	0	0	0	0	0	0	0	0
AK093165	0	0	0	0	0	0	0	0	0
AK093193	0	0	0	0	0	0	0	0	0
AK093203	0	0	0	0	0	0	0	0	0
AK093205	0	0	0	0	0	0	0	0	0
AK093219	0	0	0	0	0	0	0	0	0
AK093256	0	3	0	0	0	0	0	0	1
AK093279	22	18	38	43	70	7	0	0	0
AK093299	0	0	0	0	0	0	0	0	0
AK093355	0	0	0	0	0	0	0	0	0
AK093356	42	23	9	26	23	14	8	44	12
AK093362	0	0	0	0	0	0	0	0	0
AK093363	0	0	0	0	0	0	0	0	0
AK093370	0	0	0	0	0	0	0	0	0
AK093381	0	0	0	0	0	0	0	0	0
AK093382	0	0	0	0	0	0	0	0	0
AK093403	0	0	0	0	0	0	0	0	0
AK093416	3	1	2	0	1	0	0	0	0
AK093500	0	0	0	0	0	0	0	0	0
AK093525	0	0	0	0	0	0	0	0	0
AK093534	0	2	2	0	5	0	4	0	0
AK093551	0	1	1	0	0	0	0	0	0
AK093552	0	0	0	0	0	0	0	0	0
AK093678	0	0	0	0	0	0	0	0	0
AK093733	0	0	6	4	3	0	0	0	0
AK093746	0	0	0	0	0	0	0	0	0
AK093871	0	0	0	0	0	0	0	0	0
AK093892	0	0	0	0	0	0	0	0	0
AK093898	72	57	56	27	9	29	12	9	6
AK093940	0	1	0	0	0	0	0	0	0
AK093976	0	0	0	0	0	0	0	0	0
AK094056	0	0	0	0	0	0	0	0	0
AK094108	0	0	0	0	0	0	0	0	0
AK094127	49	40	46	110	53	36	1	27	44
AK094144	67	237	619	108	186	70	181	32	212
AK094154	0	2	0	0	0	0	0	0	0
AK094188	0	0	0	0	0	0	0	0	0
AK094196	0	0	0	0	0	0	0	0	0
AK094309	0	6	0	0	2	26	4	20	62
AK094324	0	0	0	0	0	0	0	0	0
AK094325	0	0	1	1	0	0	0	3	1
AK094343	0	0	0	0	0	0	0	0	0
AK094352	0	0	0	0	0	0	0	0	0
AK094354	4	18	5	0	1	0	0	0	0
AK094392	225	232	290	3	1	0	1	0	0
AK094413	4	96	38	69	34	71	67	124	223
AK094433	0	0	0	0	0	0	0	0	0
AK094462	0	0	0	0	0	0	0	0	0
AK094480	0	0	0	0	0	0	0	0	0
AK094504	0	3	4	11	1	0	1	9	1
AK094525	0	0	0	0	0	0	0	0	0
AK094546	4	18	9	21	16	2	0	0	0
AK094561	0	0	0	0	0	0	0	0	0
AK094562	24	33	13	3	0	2	2	0	14
AK094599	0	0	0	0	0	0	0	0	0
AK094607	0	0	0	0	0	0	0	0	0
AK094621	87	249	134	43	96	23	153	28	140
AK094644	0	0	0	0	0	0	0	0	0
AK094649	0	4	0	0	3	0	0	0	0
AK094674	0	0	0	0	0	0	0	0	0
AK094692	0	0	0	0	0	0	0	0	0
AK094705	2	2	8	0	0	0	0	0	0
AK094729	0	0	0	0	0	0	0	0	0
AK094733	0	0	0	0	0	0	0	0	0
AK094793	0	0	0	0	0	0	0	0	0
AK094818	9	4	0	0	0	0	0	0	0
AK094824	0	0	0	0	0	0	0	0	0
AK094825	5	1	17	2	0	0	3	0	0
AK094828	11	8	6	1	1	0	0	0	0
AK094845	0	0	0	0	0	0	0	0	0
AK094859	0	4	7	0	0	0	0	0	0
AK094909	0	0	0	0	0	0	0	0	0
AK094914	917	606	596	204	1002	581	143	111	295
AK094916	0	1	0	0	0	0	0	0	3
AK094934	0	0	0	0	0	0	0	0	0
AK094945	0	0	0	0	0	0	0	0	0
AK094960	0	0	0	0	0	0	0	0	0
AK094963	0	7	0	0	0	0	0	0	0
AK094985	0	0	0	0	0	0	0	0	0
AK095053	0	0	0	0	0	0	0	0	0
AK095077	0	5	0	0	0	0	0	0	0
AK095112	13	70	28	38	119	32	9	2	2
AK095123	33	0	17	4	7	27	0	0	0
AK095132	0	0	0	0	0	0	0	0	0
AK095133	18	10	10	7	7	7	1	8	3
AK095151	18	11	13	5	22	8	11	4	23
AK095154	2	9	3	1	2	0	0	0	0
AK095178	3	25	2	62	109	32	0	0	0
AK095179	5	3	0	4	0	0	0	0	0
AK095187	0	0	0	0	0	0	0	0	0
AK095199	0	24	8	0	7	6	0	0	0
AK095210	8	0	0	0	0	0	0	0	0
AK095242	0	5	0	6	5	2	0	0	0
AK095255	0	0	4	0	0	0	1	0	0
AK095285	0	0	0	0	0	0	0	0	0
AK095310	0	0	1	0	0	0	0	0	0
AK095335	14	11	9	1	1	0	0	0	0
AK095365	0	0	0	0	0	0	0	0	0
AK095366	0	4	0	1	6	0	10	0	9
AK095439	18	20	5	23	14	10	0	0	0
AK095450	0	0	9	0	4	0	0	0	0
AK095498	0	0	0	0	0	0	0	0	0
AK095544	0	0	0	0	0	0	0	0	0
AK095549	25	35	43	3	0	0	0	9	3
AK095554	0	0	0	0	0	0	0	0	0
AK095583	8	56	40	18	24	32	17	14	3
AK095585	38	78	56	135	94	35	41	192	62
AK095618	0	0	0	0	0	0	0	0	0
AK095621	0	0	3	0	0	0	0	0	0
AK095633	0	0	0	0	0	0	0	0	0
AK095652	8	6	0	0	11	0	0	0	0
AK095699	0	0	0	0	0	0	0	0	0
AK095700	3	15	16	16	10	8	0	7	2
AK095721	16	32	4	58	102	111	54	5	42
AK095764	0	0	0	0	0	0	0	0	0
AK095778	0	0	0	0	0	0	0	0	0
AK095779	0	0	0	0	0	0	0	0	0
AK095785	1	1	0	1	0	0	0	0	0
AK095850	26	11	18	46	25	29	0	0	0
AK095968	0	0	0	0	0	0	0	0	0
AK095988	7	0	19	13	20	3	0	0	0
AK096023	0	0	0	0	0	0	0	0	0
AK096056	6	0	0	2	0	0	0	0	0
AK096066	3	4	1	0	0	0	0	0	0
AK096159	0	0	3	0	0	0	0	0	0
AK096219	4	0	0	0	0	1	0	0	0
AK096233	0	0	3	3	2	1	0	0	4
AK096249	0	0	0	0	0	0	0	0	0
AK096250	0	8	11	8	2	23	0	2	2
AK096279	25	151	104	65	91	74	2	0	0
AK096286	7	0	0	0	0	0	0	0	0
AK096291	0	0	0	0	0	0	0	0	0
AK096314	5	4	3	0	0	0	0	0	0
AK096319	50	160	89	196	275	189	23	116	105
AK096329	0	0	0	0	0	0	0	0	0
AK096334	0	1	4	1	3	0	6	11	10
AK096335	5	0	2	0	0	0	0	0	0
AK096360	0	1	4	0	0	0	0	0	0
AK096370	0	0	2	0	0	8	0	0	2
AK096379	0	0	0	0	0	0	0	0	0
AK096387	1	1	0	0	0	0	0	0	0
AK096395	0	4	0	0	0	0	0	0	0
AK096399	0	0	0	0	0	0	0	0	0
AK096469	0	0	0	0	0	0	0	0	0
AK096472	20	25	9	7	16	9	0	0	0
AK096475	0	1	1	0	4	0	0	0	0
AK096498	0	0	0	0	0	0	0	0	0
AK096499	0	0	0	0	0	0	0	0	0
AK096549	0	1	0	1	0	0	0	0	0
AK096592	0	11	15	0	4	0	1	0	3
AK096621	0	0	0	0	0	0	0	0	0
AK096622	0	0	0	0	0	0	0	0	0
AK096625	24	97	71	26	43	15	0	0	0
AK096649	7	13	8	35	5	18	10	9	40
AK096668	0	0	0	0	0	0	0	0	0
AK096687	0	3	0	0	0	0	0	0	0
AK096792	0	9	7	0	0	0	0	0	0
AK096853	4	12	9	0	14	29	0	0	0
AK096932	0	0	0	0	0	0	0	0	0
AK096987	0	0	0	0	0	0	0	0	0
AK097101	0	0	1	0	0	0	0	0	0
AK097119	3	22	3	4	9	1	0	0	0
AK097143	0	7	0	0	0	0	0	0	0
AK097158	0	0	0	0	0	0	0	0	0
AK097161	0	0	2	0	0	0	0	0	0
AK097190	0	0	0	0	0	0	0	0	0
AK097193	0	0	0	0	0	0	0	0	0
AK097283	172	152	177	269	170	122	101	184	256
AK097288	32	182	76	77	245	158	161	154	180
AK097351	0	0	4	0	0	0	0	0	0
AK097370	4	7	3	1	0	0	0	0	0
AK097428	0	5	0	0	0	0	0	0	0
AK097447	0	0	0	0	0	0	0	0	0
AK097453	48	39	49	55	50	64	2	6	1
AK097457	0	1	0	0	0	1	0	0	0
AK097470	0	0	0	0	0	0	0	0	0
AK097472	282	403	341	295	379	319	68	180	131
AK097474	0	0	0	0	0	0	0	0	0
AK097493	0	0	0	0	0	0	0	0	0
AK097500	0	1	0	0	0	0	0	0	0
AK097510	0	0	0	0	0	0	0	0	0
AK097513	0	0	0	0	0	0	0	0	0
AK097516	0	4	1	1	3	0	14	3	9
AK097539	0	2	0	0	0	0	0	0	0
AK097541	0	0	0	0	0	0	0	0	0
AK097548	0	0	0	0	0	0	0	0	0
AK097585	0	0	0	0	0	0	0	0	0
AK097590	19	18	7	21	19	15	0	0	1
AK097607	0	0	0	0	0	0	0	0	0
AK097622	0	0	0	0	0	0	0	0	0
AK097624	0	0	0	0	0	0	0	0	0
AK097625	0	0	4	7	0	2	0	7	0
AK097654	8	1	0	11	17	3	0	0	1
AK097655	0	0	0	0	0	0	0	0	0
AK097658	0	0	0	0	0	0	0	0	0
AK097685	44	61	84	56	104	62	0	0	0
AK097686	0	0	0	0	0	0	0	0	0
AK097694	1	0	0	0	0	0	0	0	0
AK097701	0	0	0	0	0	0	0	0	0
AK097702	0	0	0	0	0	0	0	0	0
AK097705	5	13	6	18	4	10	0	0	0
AK097706	0	0	0	0	0	0	0	0	0
AK097713	0	0	0	0	0	0	0	0	0
AK097759	0	0	0	0	0	0	0	0	0
AK097794	19	12	24	0	0	0	0	0	0
AK097803	0	0	0	0	0	0	0	0	0
AK097805	0	0	0	0	0	0	0	0	0
AK097814	0	0	0	0	0	0	0	0	0
AK097816	0	0	0	0	0	0	0	0	0
AK097820	0	1	0	0	0	0	0	0	0
AK097836	0	0	0	0	0	0	0	0	0
AK097853	0	0	0	0	0	0	0	0	0
AK097891	3	14	0	3	1	0	0	0	0
AK097893	0	16	0	7	0	6	0	0	0
AK097902	0	0	0	0	0	0	0	0	0
AK097921	0	0	0	0	0	0	0	0	0
AK097927	0	0	0	0	0	0	0	0	0
AK097934	0	0	0	0	0	0	0	0	0
AK097952	0	0	1	0	0	0	0	0	0
AK098017	0	0	0	0	0	0	0	0	0
AK098095	24	54	31	95	43	36	17	28	16
AK098126	0	0	0	0	0	0	0	0	0
AK098198	0	0	0	0	0	0	0	0	0
AK098230	0	12	10	5	6	0	10	0	3
AK098241	0	0	0	0	0	0	0	0	0
AK098263	7	10	3	0	2	0	0	0	0
AK098264	0	0	0	0	0	0	0	0	0
AK098333	0	0	0	0	0	0	0	0	0
AK098438	6	1	4	0	0	0	0	0	0
AK098548	0	0	0	0	0	0	0	0	0
AK098560	0	0	1	0	0	0	0	0	0
AK098570	0	0	0	0	0	0	0	0	0
AK098638	0	0	0	0	0	0	0	0	0
AK098641	0	0	0	0	0	0	0	0	0
AK098656	0	0	0	0	0	0	0	0	0
AK098665	0	0	0	0	0	0	0	0	0
AK098676	0	0	0	0	0	0	0	0	0
AK098763	0	0	0	0	0	0	0	0	0
AK098783	0	0	0	0	0	0	0	0	0
AK098818	188	165	151	374	230	147	348	318	687
AK1	723	1389	920	894	747	618	74	111	171
AK122718	0	0	0	0	0	0	0	0	0
AK122786	0	0	0	0	0	0	0	0	0
AK123067	0	2	0	6	1	0	0	0	0
AK123100	17	13	6	0	1	0	0	0	0
AK123120	0	0	0	0	0	0	0	0	0
AK123141	77	162	83	42	238	111	16	1	10
AK123177	0	0	0	0	0	0	0	0	0
AK123181	0	4	9	0	0	0	0	0	0
AK123194	0	0	0	0	0	0	0	0	0
AK123199	0	0	2	0	0	0	0	0	0
AK123261	1	0	0	0	1	0	0	0	0
AK123263	0	7	4	7	15	8	0	0	0
AK123272	0	0	0	0	0	0	0	0	0
AK123292	0	0	0	0	0	0	0	0	0
AK123300	0	0	0	0	0	0	0	0	0
AK123388	74	35	39	83	38	40	10	0	4
AK123440	0	0	0	0	0	0	0	0	0
AK123450	0	0	0	0	0	0	0	0	0
AK123453	12	8	3	11	0	1	0	0	0
AK123459	9	27	6	4	26	5	0	6	4
AK123483	74	150	114	8	38	15	188	192	278
AK123487	0	0	0	0	0	0	0	0	0
AK123543	5	27	8	4	0	0	0	0	0
AK123584	0	7	6	0	2	0	0	3	3
AK123617	10	0	0	5	0	0	0	0	0
AK123630	0	5	3	7	5	1	0	0	2
AK123700	0	0	0	0	0	0	0	0	0
AK123703	0	0	0	0	0	0	0	0	0
AK123722	2	0	1	0	0	0	0	0	0
AK123758	0	0	0	0	0	0	0	0	0
AK123766	0	0	0	0	0	0	0	0	0
AK123801	0	0	0	0	0	0	0	0	0
AK123816	0	0	0	0	0	0	0	0	0
AK123838	0	0	0	0	0	0	0	0	0
AK123843	0	0	0	0	0	0	0	0	0
AK123868	0	0	0	0	0	0	0	0	0
AK123889	0	0	0	0	0	0	0	0	0
AK123890	0	0	0	0	0	0	0	0	0
AK123913	0	0	0	0	0	0	0	0	0
AK123934	17	20	0	0	0	0	0	0	0
AK123961	0	0	0	0	0	0	0	0	0
AK123976	0	0	0	0	0	0	0	0	0
AK124028	0	0	1	0	0	0	0	0	0
AK124056	0	0	2	0	0	0	0	0	0
AK124066	0	0	0	0	0	0	0	0	0
AK124079	0	0	0	0	0	0	0	0	0
AK124096	0	1	0	0	0	0	0	0	0
AK124118	0	0	0	0	0	0	0	0	0
AK124121	0	0	0	0	0	0	0	0	0
AK124131	0	0	0	0	0	0	0	0	0
AK124136	0	5	0	0	0	0	0	0	4
AK124173	0	0	0	0	0	0	0	0	0
AK124179	0	0	0	0	0	0	0	0	0
AK124194	0	0	0	0	0	0	0	0	0
AK124197	3	0	10	0	0	0	0	0	1
AK124220	0	0	0	0	0	0	0	0	0
AK124226	0	0	0	0	0	0	0	0	0
AK124233	0	12	12	7	3	2	1	0	3
AK124256	0	0	0	0	0	0	0	0	0
AK124262	0	0	0	0	0	0	0	0	0
AK124272	0	0	0	0	0	0	0	0	0
AK124295	0	9	6	0	0	0	0	0	0
AK124304	0	2	0	0	0	0	0	0	0
AK124326	0	0	0	0	0	0	0	0	0
AK124327	1	3	0	0	0	0	0	0	0
AK124342	35	21	33	34	86	43	17	13	40
AK124349	0	0	0	0	0	0	0	0	0
AK124399	0	0	0	0	0	0	0	0	0
AK124409	0	0	0	0	0	0	0	0	0
AK124439	0	0	0	0	0	0	0	0	0
AK124484	13	66	31	3	5	4	0	0	0
AK124673	33	33	44	0	0	0	14	0	51
AK124680	0	2	0	0	0	0	0	0	0
AK124708	0	0	0	0	0	0	0	0	0
AK124757	56	18	68	16	3	0	0	0	9
AK124776	27	109	3	0	0	6	0	0	0
AK124832	0	0	0	0	0	0	0	0	0
AK124857	0	0	0	0	0	0	0	0	0
AK124893	0	0	0	0	0	0	0	0	0
AK124897	1	29	8	0	3	4	0	0	1
AK124928	0	0	0	0	0	0	0	0	0
AK124943	0	0	0	0	0	0	0	0	0
AK124950	6	0	0	0	0	0	0	0	0
AK124961	0	2	0	0	0	0	0	0	0
AK124970	11	4	13	0	0	0	0	0	0
AK124973	0	0	0	0	0	0	0	0	0
AK125001	0	0	0	0	0	0	0	0	0
AK125018	0	0	1	0	0	0	0	0	0
AK125042	0	0	0	0	0	0	0	0	0
AK125078	0	0	0	0	0	0	0	0	0
AK125083	0	2	0	0	0	0	0	0	0
AK125149	0	2	2	0	0	0	0	0	0
AK125216	0	0	0	0	0	0	0	0	0
AK125237	0	0	0	0	0	0	0	0	0
AK125248	0	0	0	0	0	0	0	0	0
AK125257	0	0	0	0	0	0	0	0	0
AK125301	12	6	0	2	2	0	0	0	0
AK125310	0	0	0	0	0	0	0	0	0
AK125311	0	0	0	0	0	0	0	0	0
AK125357	7	0	0	0	0	0	0	0	0
AK125393	2	4	0	0	2	0	0	6	1
AK125412	0	0	1	0	0	5	0	0	0
AK125429	0	0	0	0	0	0	0	0	0
AK125463	0	1	0	6	2	0	0	3	0
AK125500	4	5	0	2	2	3	0	0	0
AK125516	0	0	1	0	0	0	0	0	0
AK125532	0	0	0	0	0	0	0	0	0
AK125558	6	2	0	0	0	1	0	0	0
AK125594	0	0	0	0	0	0	0	0	0
AK125646	0	0	0	0	0	0	0	0	0
AK125676	0	0	0	0	0	0	0	0	0
AK125686	0	0	0	0	0	0	0	0	0
AK125699	0	3	2	0	0	1	0	0	0
AK125723	0	0	0	0	0	0	0	0	0
AK125727	3	23	24	0	6	3	0	0	0
AK125733	13	5	6	3	3	0	0	0	0
AK125748	0	0	0	0	0	0	0	0	0
AK125749	0	1	0	0	0	0	0	0	0
AK125759	1	0	0	0	0	0	0	0	0
AK125775	8	4	3	13	1	3	0	0	0
AK125818	0	2	0	0	0	0	3	4	4
AK125821	0	0	0	0	0	0	0	0	0
AK125832	1	0	21	0	0	0	1	9	8
AK125849	0	0	0	0	0	0	0	0	0
AK125858	0	0	1	0	0	0	0	0	0
AK125860	0	0	0	0	0	0	0	0	0
AK125884	0	0	0	0	0	0	0	0	0
AK125951	5	0	2	6	0	3	0	0	0
AK125955	0	39	6	0	0	0	0	0	0
AK125960	0	0	0	0	0	0	0	0	0
AK125996	0	18	3	2	0	5	0	0	0
AK126075	4	0	0	0	0	0	0	0	0
AK126080	0	0	0	0	0	0	0	0	0
AK126168	0	0	2	0	0	0	0	0	0
AK126199	0	0	0	0	0	0	0	0	0
AK126213	15	0	11	0	0	0	0	0	0
AK126245	0	0	0	0	0	0	0	0	0
AK126248	0	0	0	0	0	0	0	0	0
AK126253	0	0	0	0	0	0	0	0	0
AK126278	2	0	0	0	0	0	0	0	0
AK126286	22	10	10	0	0	0	0	0	0
AK126307	0	0	0	0	0	0	0	0	0
AK126318	29	52	79	32	95	22	0	0	4
AK126334	0	0	0	0	0	0	0	0	0
AK126351	0	2	0	0	0	0	0	0	0
AK126380	0	0	5	0	0	0	0	0	0
AK126420	49	232	30	117	925	450	4	16	6
AK126429	0	0	0	0	0	0	0	0	0
AK126491	0	5	0	0	0	0	0	0	0
AK126511	5	0	2	1	3	2	0	0	0
AK126532	0	0	1	0	0	0	0	0	0
AK126539	3	0	0	0	0	0	0	0	0
AK126569	6	1	0	15	4	0	18	65	40
AK126616	0	0	0	0	0	0	0	0	0
AK126635	2	0	0	0	2	4	0	0	0
AK126656	0	2	0	0	0	0	0	0	0
AK126693	0	1	3	0	0	0	0	0	0
AK126717	0	0	0	0	0	0	0	0	0
AK126744	0	0	0	0	0	0	0	0	0
AK126814	0	0	0	0	0	0	0	0	0
AK126817	0	0	0	0	0	0	0	0	0
AK126833	0	5	0	3	0	7	0	0	0
AK126852	0	0	0	0	0	0	0	0	0
AK127065	0	0	0	0	0	0	0	0	0
AK127087	0	0	0	0	0	0	0	0	0
AK127120	0	0	0	0	0	0	0	0	0
AK127124	0	0	0	0	0	0	0	0	0
AK127179	0	6	0	0	0	0	0	0	0
AK127190	0	3	0	0	0	0	0	0	0
AK127191	0	0	0	0	0	0	0	0	0
AK127238	0	4	0	0	0	0	0	0	0
AK127260	0	0	1	0	1	0	0	0	0
AK127270	0	0	0	0	0	0	0	0	0
AK127292	0	0	0	0	0	0	0	0	0
AK127318	0	0	0	0	0	0	0	0	0
AK127339	0	9	3	0	0	0	0	0	0
AK127347	0	0	0	0	0	0	0	0	0
AK127380	0	0	0	0	0	0	0	0	0
AK127400	0	0	0	0	0	0	0	0	0
AK127472	0	0	0	0	0	0	0	0	0
AK127555	0	1	0	4	0	0	0	0	3
AK127557	0	0	0	0	0	0	0	0	0
AK127578	0	0	0	0	0	0	0	0	0
AK127627	0	0	7	0	0	0	0	3	0
AK127673	0	0	3	0	0	0	0	0	0
AK127696	4	14	17	4	11	0	0	0	0
AK127697	0	5	0	0	0	0	0	0	0
AK127787	0	0	0	0	0	0	0	0	0
AK127846	0	0	0	0	0	0	0	0	0
AK127877	0	0	0	0	0	0	0	0	0
AK127888	0	0	0	0	0	0	0	0	0
AK127889	26	110	42	174	139	144	0	0	0
AK127919	0	1	0	0	0	0	0	0	0
AK127963	0	0	0	0	0	0	0	0	0
AK127969	0	0	0	0	0	0	0	0	0
AK127974	0	0	0	0	0	0	0	0	0
AK127989	12	18	10	0	2	0	0	0	0
AK128037	3	0	0	0	0	0	0	0	0
AK128099	0	0	0	0	0	0	0	0	0
AK128153	0	0	2	0	1	2	0	0	0
AK128161	0	0	0	0	0	0	0	0	0
AK128202	0	4	0	0	0	0	0	0	0
AK128216	0	0	0	0	0	0	0	0	0
AK128245	301	207	180	13	19	19	2	5	2
AK128252	0	0	1	0	0	0	0	0	0
AK128329	0	0	0	0	0	0	0	0	0
AK128346	2	7	9	0	0	0	0	0	0
AK128353	0	5	0	0	0	0	0	0	0
AK128382	0	0	0	0	0	0	0	0	0
AK128390	0	0	0	0	0	0	0	0	0
AK128396	6	34	13	16	6	6	0	0	0
AK128400	45	9	11	1	2	0	0	0	0
AK128414	0	0	0	0	0	0	0	0	0
AK128439	3	0	0	0	0	0	0	0	0
AK128486	0	0	0	0	0	0	0	0	0
AK128525	0	0	0	0	0	0	0	0	0
AK128532	2	1	0	1	0	0	0	0	0
AK128559	0	0	0	0	0	0	0	0	0
AK128569	6	0	8	0	0	0	0	0	0
AK128619	0	11	7	15	19	0	0	0	0
AK128656	0	0	0	0	0	0	0	0	0
AK128673	0	0	0	0	0	0	0	0	0
AK128703	0	0	0	0	0	0	0	0	0
AK128707	9	21	2	7	0	4	0	0	0
AK128708	22	32	12	22	12	8	2	0	14
AK128724	0	0	0	0	0	0	0	0	0
AK128734	0	9	0	0	0	0	0	0	0
AK128777	0	0	2	0	0	0	0	3	0
AK128818	0	0	0	0	0	0	0	0	0
AK128874	0	0	0	0	0	0	0	0	0
AK128880	0	0	0	0	0	0	0	0	0
AK129550	3	3	0	0	0	0	0	0	0
AK129756	0	0	0	0	0	0	0	0	0
AK129763	9	5	0	11	0	0	0	0	0
AK129926	4	13	13	2	21	25	124	72	235
AK130076	4	1	0	1	0	0	0	0	0
AK130099	6	14	48	15	1	3	0	0	0
AK130329	11	12	0	4	0	0	0	0	0
AK130400	0	0	0	0	0	0	0	0	0
AK130486	32	96	47	46	67	48	6	0	25
AK130719	0	0	1	1	1	0	0	0	0
AK130758	0	0	0	0	0	0	0	0	0
AK130765	0	0	0	0	0	0	0	0	0
AK130864	0	0	0	0	0	0	0	0	0
AK130926	0	0	0	0	0	0	0	0	0
AK130974	0	0	0	0	0	0	0	0	0
AK131020	0	0	0	0	0	0	0	0	0
AK131224	0	2	0	0	0	0	0	0	0
AK131288	0	0	0	0	0	0	0	0	0
AK131325	1	2	8	3	1	2	0	0	0
AK131472	0	0	0	0	0	0	0	0	0
AK131516	0	0	0	0	0	0	0	0	0
AK131520	0	0	0	0	0	0	0	0	0
AK2	81	394	220	304	284	122	211	445	333
AK225487	0	0	0	0	0	0	0	0	0
AK289390	0	4	0	0	1	0	6	0	0
AK291391	0	0	0	0	0	0	0	0	0
AK291611	3	0	0	0	0	0	0	0	0
AK293540	1	0	3	0	0	0	0	0	0
AK293862	0	6	0	0	0	0	0	0	0
AK294004	134	318	72	113	57	94	48	546	363
AK294034	1	0	0	0	0	0	0	0	0
AK294171	0	0	0	0	0	0	0	0	0
AK294518	0	19	0	0	0	0	0	0	0
AK294743	0	3	0	0	0	0	0	0	0
AK294844	0	0	0	0	0	0	0	0	0
AK294973	0	0	0	0	0	0	0	0	0
AK295403	0	4	0	0	0	0	0	0	0
AK296065	6	13	2	7	7	8	3	6	5
AK296220	0	0	0	0	0	0	0	0	0
AK296254	0	0	0	0	0	0	0	0	0
AK296298	0	0	0	0	0	0	0	0	0
AK296966	0	8	0	5	1	0	0	3	1
AK297683	0	0	0	0	0	0	0	0	0
AK297919	25	89	27	28	16	10	0	0	0
AK298056	10	6	17	22	11	18	0	0	0
AK298596	0	4	0	0	0	0	0	0	0
AK299452	3	0	8	0	0	0	0	0	0
AK299501	0	7	3	2	3	0	0	0	4
AK3	1238	1006	782	4223	2849	1438	117	131	136
AK300656	0	0	0	0	0	0	0	0	0
AK301093	0	5	1	0	0	0	0	0	0
AK301230	0	1	0	0	0	0	0	0	0
AK301549	0	0	0	0	0	0	0	0	0
AK301806	0	0	0	0	0	0	0	0	0
AK301885	0	0	0	0	0	0	0	0	0
AK301968	0	0	0	0	0	0	0	0	0
AK302238	0	0	0	0	0	0	0	0	0
AK302451	0	0	0	0	0	0	0	0	0
AK302471	0	0	0	0	0	0	0	0	0
AK302511	0	1	0	0	0	0	0	0	0
AK302694	0	0	0	0	0	0	0	0	0
AK302734	0	0	0	0	0	0	0	0	0
AK302879	0	0	0	0	0	0	0	0	0
AK303166	0	0	0	0	0	0	0	0	0
AK303289	0	0	0	0	0	0	0	0	0
AK303295	8	9	7	0	0	0	0	0	1
AK303953	2	1	0	3	0	0	0	0	0
AK304427	7	6	3	5	3	0	0	0	0
AK307134	0	0	0	0	0	0	0	0	0
AK307154	0	0	1	0	0	0	0	0	0
AK307192	0	0	0	0	0	0	0	0	0
AK307207	2	0	0	0	0	0	0	0	0
AK307233	3	14	3	11	7	3	0	0	2
AK307246	2	7	4	0	0	0	0	0	0
AK307291	0	0	0	0	0	0	0	0	0
AK307324	0	0	0	0	0	0	0	0	0
AK307331	0	0	0	0	0	0	0	0	0
AK308309	0	0	0	0	0	0	0	0	0
AK308439	0	0	2	0	0	0	0	0	0
AK308497	9	9	7	15	7	7	12	32	7
AK308561	0	0	1	0	0	0	0	0	0
AK308605	0	0	0	0	0	0	0	0	0
AK308637	0	0	0	0	0	0	0	0	0
AK308660	0	8	8	1	2	0	0	0	0
AK308867	0	0	0	0	0	0	0	0	0
AK308944	0	7	0	0	0	0	0	0	0
AK309109	0	0	0	0	0	0	0	0	0
AK309218	1	0	0	0	0	0	0	0	0
AK309234	0	6	0	1	0	5	0	12	0
AK309286	0	0	0	0	0	0	0	0	0
AK309314	1	0	0	223	24	54	0	0	0
AK309325	0	2	0	90	22	24	0	0	0
AK309406	3	0	1	4	0	2	0	0	2
AK309441	3	0	0	0	0	0	0	0	0
AK309452	0	4	0	0	0	0	0	0	0
AK309476	3	3	3	0	0	0	0	0	0
AK309685	0	4	0	0	0	0	0	0	0
AK309717	0	0	0	0	0	0	0	0	0
AK309726	0	0	0	0	0	0	0	0	0
AK309744	0	0	0	0	0	0	0	0	0
AK309762	209	362	311	507	325	220	0	18	14
AK309874	6	0	1	0	0	0	0	0	0
AK309896	0	0	26	0	0	0	0	0	0
AK309946	0	0	0	0	0	0	0	0	0
AK310030	0	0	0	0	0	0	0	0	0
AK310046	0	1	0	0	0	0	0	0	0
AK310228	3	0	0	0	0	0	0	0	0
AK310300	0	6	0	0	0	0	0	0	0
AK310441	0	0	0	0	0	0	0	0	0
AK310526	0	0	0	0	0	0	0	0	0
AK310642	0	7	0	0	2	0	0	0	0
AK310665	2	0	1	0	0	0	0	2	0
AK310876	0	0	0	0	0	0	0	0	0
AK311005	0	1	1	5	0	0	1	0	2
AK311103	222	189	243	1190	1083	660	2	18	18
AK311113	9	0	2	0	2	0	0	0	0
AK311131	5	6	0	0	0	0	0	0	0
AK311167	24	26	19	0	0	0	18	52	26
AK311181	0	5	0	5	0	0	0	0	0
AK311208	0	0	0	0	0	0	0	0	0
AK311218	0	0	4	0	0	0	0	0	0
AK311257	10	0	1	2	5	7	0	0	0
AK311291	0	0	0	0	0	0	0	0	0
AK311310	0	0	0	0	0	0	0	0	0
AK311311	0	5	17	9	3	0	0	0	0
AK311342	0	0	0	0	0	0	0	0	0
AK311345	28	45	23	2	0	0	0	0	0
AK311356	12	15	13	16	22	8	0	0	0
AK311383	7	0	1	14	1	0	0	0	0
AK311398	0	4	4	5	2	0	0	0	0
AK311445	0	0	0	0	0	0	0	0	0
AK311558	0	0	0	0	0	0	0	0	0
AK311573	0	0	0	0	0	0	0	0	0
AK311578	0	0	0	0	0	0	0	0	0
AK3L1	1	0	0	0	15	15	58	143	192
AK5	82	1270	291	111	28	103	5	28	178
AK7	0	0	0	1	0	0	0	0	3
AKAP1	13	46	12	74	119	59	174	168	242
AKAP10	12	10	1	23	6	13	26	31	10
AKAP11	144	379	350	0	0	0	232	101	358
AKAP12	64	79	217	1147	1157	920	426	306	571
AKAP13	137	187	121	262	186	118	44	354	378
AKAP14	0	0	0	0	0	0	0	0	0
AKAP2	0	0	0	0	0	0	0	0	0
AKAP3	0	0	11	3	1	5	6	0	10
AKAP4	0	0	0	0	0	0	0	0	0
AKAP5	3	0	0	4	14	6	12	0	11
AKAP6	212	146	96	19	2	48	0	24	19
AKAP7	267	153	189	69	71	111	41	24	145
AKAP8	24	72	23	87	70	56	24	95	70
AKAP8L	82	89	57	232	89	41	26	172	75
AKAP9	36	133	69	127	165	132	58	41	104
AKD1	31	23	26	35	26	18	1	7	2
AKIRIN1	203	206	182	99	54	24	194	594	470
AKIRIN2	269	949	489	617	740	503	128	445	402
AKNA	185	51	57	265	109	109	14	44	29
AKR1A1	112	311	151	344	420	197	0	0	0
AKR1B1	18	37	22	140	39	25	126	611	887
AKR1B10	0	0	0	3	2	0	54	139	126
AKR1B15	0	0	0	0	0	0	0	0	0
AKR1C1	23	50	69	0	0	0	248	100	256
AKR1C2	72	113	34	186	36	13	5	2	9
AKR1C3	75	31	10	2565	1053	666	0	13	7
AKR1C4	0	1	0	185	44	26	0	0	0
AKR1CL1	0	0	0	2	0	0	6	20	42
AKR1CL2	9	23	24	0	0	0	0	0	3
AKR1D1	3	0	0	0	0	2	0	0	0
AKR1E2	0	0	0	21	37	41	0	4	3
AKR7A2	1098	753	500	396	345	365	309	302	742
AKR7A3	0	1	0	52	29	22	4	0	11
AKR7L	6	5	13	1	1	2	0	0	0
AKT1	238	526	351	797	441	285	212	636	390
AKT1S1	86	150	62	316	131	76	204	791	415
AKT2	1036	683	579	779	539	412	204	752	320
AKT3	70	88	73	130	201	210	40	14	93
AKTIP	236	239	209	230	282	215	536	279	417
AL049219	7	38	20	23	8	4	0	6	7
AL049675	18	41	47	4	16	7	6	0	4
AL049935	23	58	39	70	108	48	42	8	46
AL050000	218	170	178	70	146	99	4	1	0
AL050035	0	0	0	0	0	0	0	0	0
AL050085	0	0	0	0	0	0	0	0	0
AL050132	0	0	0	0	0	0	0	0	0
AL079291	1	9	9	0	3	12	13	116	298
AL096727	0	7	0	11	36	5	0	0	0
AL109700	0	0	0	0	0	0	0	0	0
AL109792	0	1	0	1	0	0	0	0	0
AL110163	54	336	165	134	209	135	142	55	310
AL110181	19	28	39	7	9	32	3	0	0
AL133111	58	37	23	4	25	18	0	0	0
AL133568	0	0	0	0	0	0	0	0	0
AL137270	0	0	0	0	0	0	0	0	0
AL137382	0	0	0	0	0	0	0	0	0
AL137535	57	94	58	7	29	41	0	0	0
AL137595	0	0	0	0	0	0	0	0	0
AL137733	0	0	0	0	0	0	0	0	0
AL157440	11	88	9	0	2	3	0	0	0
AL162052	0	0	0	0	0	0	0	0	0
AL357213	7	12	26	12	28	23	0	0	0
AL359605	0	0	0	0	0	0	0	0	0
AL360260	0	0	8	0	0	0	0	0	0
AL389983	5	4	0	6	4	5	0	0	0
AL390170	0	9	0	0	0	0	0	14	5
AL831889	28	37	28	103	29	28	66	47	36
AL831948	0	9	12	5	6	9	0	0	0
AL831977	0	2	0	16	21	30	17	12	3
AL832007	1	0	0	0	1	0	0	0	0
AL832184	2	4	3	16	13	5	0	0	0
AL832252	0	0	6	0	0	0	0	0	0
AL832378	3	0	0	0	0	0	0	0	0
AL832384	44	96	134	288	190	206	12	24	21
AL832412	0	0	1	0	0	0	0	0	0
AL832439	0	0	0	0	0	0	0	0	0
AL832447	1	0	0	0	0	0	0	0	0
AL832593	2	0	0	0	0	0	0	0	0
AL832737	0	0	0	0	0	0	0	0	0
AL832786	10	25	66	5	1	0	0	0	8
AL832797	0	0	0	0	0	0	0	0	0
AL832834	0	0	0	0	0	0	0	0	0
AL832909	83	276	83	246	342	280	21	21	47
AL833146	26	39	49	5	0	0	0	0	0
AL833150	0	4	0	0	0	0	0	0	0
AL833181	0	3	0	9	8	5	0	0	0
AL833246	0	0	0	0	0	0	0	0	0
AL833346	0	0	1	0	0	0	0	9	14
AL833363	0	6	6	1	0	0	0	0	0
AL833455	601	401	271	420	425	541	29	65	37
AL833509	0	7	20	7	12	1	0	0	0
AL833583	0	0	0	0	0	0	0	0	0
AL833634	0	0	0	0	0	0	0	0	0
ALAD	15	16	39	94	47	15	9	53	14
ALAS1	56	81	39	213	115	80	88	98	129
ALAS2	0	1	0	0	0	0	0	0	0
ALB	0	0	0	0	0	0	0	0	0
ALCAM	186	1099	340	1372	1006	317	56	179	153
ALCAN-GAMMA	0	0	0	0	0	0	0	0	0
ALDH1	0	0	0	0	0	0	0	0	0
ALDH16A1	121	135	117	150	139	146	1	8	1
ALDH18A1	137	364	101	319	438	223	393	912	836
ALDH1A1	3	3	2	0	0	0	0	0	0
ALDH1A2	0	4	0	0	1	0	2	5	5
ALDH1A3	86	48	140	77	16	0	389	1562	883
ALDH1B1	1126	695	274	211	1343	230	206	112	132
ALDH1L1	0	0	0	0	0	0	0	0	0
ALDH1L2	1872	2597	1107	639	1128	1110	719	349	703
ALDH2	22	91	40	604	225	38	111	409	205
ALDH3A1	0	12	0	5	2	0	31	624	269
ALDH3A2	155	537	145	565	245	135	48	118	116
ALDH3B1	76	194	116	292	108	115	64	35	86
ALDH3B2	0	0	0	0	0	0	0	0	0
ALDH4A1	14	38	16	102	110	73	3	80	9
ALDH5A1	0	7	0	0	8	0	3	0	4
ALDH6A1	66	76	74	63	52	62	7	24	11
ALDH7A1	45	121	95	81	55	36	86	73	189
ALDH8A1	0	1	4	0	1	0	0	38	24
ALDH9A1	93	293	210	742	316	225	90	168	252
ALDOA	17442	10905	8436	5838	6614	3650	347	4180	1561
ALDOB	0	0	0	0	0	0	0	0	0
ALDOC	31	80	108	22	6	9	5	39	23
ALG1	24	36	19	58	70	49	13	54	47
ALG10	35	25	12	24	86	47	10	0	10
ALG10B	60	77	66	150	187	99	81	30	158
ALG11	36	147	135	207	242	90	113	254	276
ALG12	27	42	32	161	75	60	5	43	13
ALG13	85	105	81	52	142	65	157	52	186
ALG14	16	78	55	52	52	21	19	70	56
ALG1L2	0	0	0	0	0	0	0	0	0
ALG2	178	311	247	346	333	140	91	270	143
ALG-2	0	0	0	0	0	0	0	0	0
ALG3	153	212	158	185	178	82	62	109	96
ALG5	18	144	99	249	142	88	34	91	84
ALG6	141	175	171	215	450	262	148	102	308
ALG8	48	41	60	119	80	48	8	36	41
ALG9	43	87	100	101	72	51	11	55	40
ALK	0	0	0	0	0	0	0	0	1
ALKBH1	29	65	63	105	93	76	31	11	30
ALKBH2	39	35	16	23	19	25	11	2	38
ALKBH3	14	46	38	97	65	33	32	39	58
ALKBH4	29	44	41	90	122	91	13	54	18
ALKBH5	1238	857	951	630	750	522	612	978	897
ALKBH6	21	35	16	76	70	30	17	72	44
ALKBH7	463	820	507	506	435	297	167	546	384
ALKBH8	35	52	46	53	66	36	46	15	53
ALLC	0	0	0	0	0	0	0	0	0
ALMS1	27	52	21	30	42	36	5	1	16
ALMS1P	0	0	0	1	0	0	1	0	4
ALOX12	0	0	2	1	0	0	1	14	0
ALOX12B	0	0	0	0	0	0	0	0	0
ALOX12E	0	0	0	0	0	0	0	0	0
ALOX15	0	0	0	0	0	0	0	0	0
ALOX15B	0	0	0	0	0	0	0	0	0
ALOX5	0	0	0	1	0	0	0	0	0
ALOX5AP	0	0	0	0	0	0	0	0	1
ALOXE3	0	0	0	2	0	0	0	2	3
ALPHA-1,3-GALACTOSYLTRANSFERASE_TYPE_1	0	0	0	0	0	0	0	0	0
ALPHATFEB	2128	4106	2733	3161	3757	2769	2294	3357	4355
ALPI	0	0	0	0	0	0	0	0	0
ALPK1	4	9	26	72	41	17	13	31	32
ALPK2	170	889	552	276	296	167	15	0	6
ALPK3	2	9	4	0	0	0	5	16	62
ALPL	0	0	0	0	4	0	0	0	6
ALPP	0	0	0	0	0	0	0	0	0
ALPPL2	0	0	0	0	0	0	0	2	0
ALS2	49	174	115	204	237	168	50	46	107
ALS2CL	4	49	3	19	18	7	5	11	29
ALS2CR10	0	0	0	0	0	0	0	0	0
ALS2CR11	0	2	0	4	4	0	0	0	0
ALS2CR12	4	0	0	3	0	2	0	0	0
ALS2CR17	0	0	3	2	1	0	0	0	0
ALS2CR4	329	784	472	448	524	193	117	138	304
ALS2CR7	0	0	0	0	0	0	0	0	0
ALS2CR8	13	2	48	56	35	8	7	1	10
ALX1	0	0	0	1	0	0	0	0	2
ALX3	0	0	0	0	0	1	0	0	0
ALX4	0	0	0	0	0	0	0	2	0
AMAC1	0	0	0	0	0	0	0	0	0
AMAC1L2	0	0	0	0	0	0	0	0	0
AMACR	33	64	21	59	84	51	80	226	117
AMBN	4	0	0	0	0	0	0	0	0
AMBP	3	0	26	6	0	0	0	0	0
AMBRA1	4	7	3	31	6	3	5	16	3
AMD1	32	52	40	349	996	470	425	344	1038
AMDHD1	0	0	0	27	21	37	0	0	0
AMDHD2	13	29	13	42	5	5	8	12	21
AMELX	0	0	0	1	0	0	0	0	4
AMELY	0	0	0	0	1	0	0	0	0
AMFR	462	511	341	504	431	272	144	607	378
AMH	5	1	2	0	0	0	0	0	0
AMHR2	0	0	0	0	1	0	0	2	0
AMICA1	0	0	0	0	0	0	0	0	0
AMIGO1	30	7	5	12	18	10	0	1	1
AMIGO2	1048	40	242	74	50	61	0	638	194
AMIGO3	2	16	0	32	12	6	0	5	8
AML2	0	0	0	0	0	0	0	0	0
AMMECR1	13	73	52	145	128	36	68	2	52
AMMECR1L	25	99	56	123	146	77	80	71	111
AMN	0	0	0	4	1	0	0	0	0
AMN1	12	34	32	39	19	12	10	0	4
AMOT	46	85	122	46	11	15	18	68	70
AMOTL1	565	1069	597	604	593	405	116	620	470
AMOTL2	183	1439	619	1018	1913	685	132	400	446
AMPD1	0	0	0	0	0	0	0	0	0
AMPD2	439	1051	547	325	724	339	236	89	629
AMPD3	11	42	47	118	60	9	0	119	54
AMPH	42	116	62	15	5	0	0	0	0
AMT	76	21	37	82	16	46	52	46	43
AMTN	0	0	0	0	0	0	0	0	0
AMY1A	0	0	0	0	0	0	0	2	0
AMY1B	0	0	0	0	0	0	0	0	0
AMY1C	0	0	0	0	0	0	0	0	0
AMY2A	0	0	0	0	0	0	0	0	0
AMY2B	11	11	4	1	8	5	10	0	11
AMZ1	2	2	5	0	1	4	10	0	5
AMZ2	41	87	101	166	72	36	11	44	12
ANAPC1	16	45	44	176	113	39	37	47	81
ANAPC10	17	66	35	131	64	54	54	40	72
ANAPC11	307	983	491	1304	670	320	162	744	380
ANAPC2	24	48	55	95	40	57	18	101	46
ANAPC4	30	163	51	114	130	126	73	47	109
ANAPC5	69	189	176	491	271	160	144	165	281
ANAPC7	346	375	317	403	689	386	129	148	148
ANG	5	4	7	2	5	0	17	486	189
ANG-3	0	0	0	0	0	0	0	0	0
ANGEL1	17	27	22	54	41	30	11	48	23
ANGEL2	69	161	134	137	137	92	26	11	53
ANGPT1	643	1891	989	278	185	17	17	101	89
ANGPT2	0	2	0	1	0	6	0	0	0
ANGPT4	0	1	0	0	0	0	0	0	0
ANGPTL1	0	14	13	29	25	11	3	0	3
ANGPTL2	108	153	374	1107	367	493	3	193	131
ANGPTL4	59	29	64	123	23	8	8	32	10
ANGPTL5	0	5	0	27	2	0	0	0	0
ANGPTL6	2	0	2	11	0	0	0	0	0
ANGPTL7	0	0	0	0	0	0	0	0	0
ANK1	0	39	24	0	1	0	5	16	7
ANK2	16	84	49	301	163	82	90	2	48
ANK3	0	0	1	19	20	104	79	67	94
ANKAR	0	3	0	3	3	0	5	3	3
ANKDD1A	17	56	19	38	44	17	6	1	16
ANKFN1	0	12	6	2	2	0	0	0	3
ANKFY1	326	299	210	345	380	278	67	148	184
ANKH	775	511	334	1655	1805	1076	363	223	359
ANKHD1	33	82	53	93	42	21	55	24	52
ANKHD1-EIF4EBP3	67	138	116	477	195	168	51	113	104
ANKIB1	749	796	792	671	1178	706	334	160	586
ANKK1	0	0	0	0	0	0	0	0	0
ANKLE1	0	0	0	2	0	0	0	0	0
ANKLE2	330	820	322	443	736	359	176	238	555
ANKMY1	3	51	17	50	35	30	0	0	0
ANKMY2	111	153	74	378	211	104	86	160	122
ANKRA2	421	541	350	553	698	517	21	41	41
ANKRD1	8	22	2	613	4544	1984	5636	4843	31410
ANKRD10	229	361	354	637	570	337	148	183	324
ANKRD11	180	499	358	276	304	240	256	507	468
ANKRD12	31	232	99	164	190	214	96	64	244
ANKRD13	0	0	0	0	0	0	0	0	0
ANKRD13A	252	720	355	732	1456	848	1583	1033	1856
ANKRD13B	10	10	13	25	29	10	7	16	19
ANKRD13C	215	286	208	339	361	246	122	216	418
ANKRD13D	38	104	47	140	73	14	6	62	26
ANKRD16	0	13	7	7	0	0	0	3	1
ANKRD17	176	454	314	330	397	229	108	153	310
ANKRD19	0	0	0	0	0	0	0	1	0
ANKRD2	0	0	0	1	0	0	1	0	3
ANKRD20A3	0	0	0	0	0	0	0	0	0
ANKRD20A4	0	0	0	0	0	0	0	0	2
ANKRD20B	0	0	0	0	0	0	5	5	4
ANKRD22	0	0	0	0	1	0	0	0	0
ANKRD23	10	0	8	20	24	23	5	7	1
ANKRD24	15	12	16	1	7	2	24	0	9
ANKRD26	53	81	52	47	63	31	39	4	87
ANKRD27	113	193	79	207	258	164	135	85	278
ANKRD28	199	628	287	447	274	282	70	48	296
ANKRD29	0	23	25	70	83	45	21	0	9
ANKRD30A	0	0	0	0	0	0	1	0	5
ANKRD30B	0	0	0	0	0	0	0	0	0
ANKRD32	9	16	20	43	43	27	14	11	27
ANKRD33	0	0	0	0	0	0	0	0	0
ANKRD34A	5	58	21	17	16	8	2	65	36
ANKRD34B	0	0	0	3	0	0	2	3	15
ANKRD34C	0	0	2	11	5	0	0	0	0
ANKRD35	0	2	4	0	2	0	0	0	0
ANKRD36	0	0	0	4	9	2	0	0	3
ANKRD36B	3	18	26	2	0	3	0	0	0
ANKRD36BL1	4	20	9	2	7	0	0	0	0
ANKRD37	247	140	77	2468	6544	2032	0	0	0
ANKRD39	41	54	31	84	77	33	0	40	8
ANKRD40	84	405	216	293	411	309	144	157	412
ANKRD42	38	26	35	109	101	55	3	25	10
ANKRD43	1	0	0	1	0	0	0	1	0
ANKRD44	4	5	0	2	0	0	0	0	0
ANKRD45	0	0	0	0	1	0	0	0	0
ANKRD46	5	38	16	128	101	54	36	54	97
ANKRD49	17	15	12	32	15	14	8	26	27
ANKRD5	10	6	20	1	0	0	0	0	0
ANKRD50	203	189	189	295	932	490	166	113	331
ANKRD52	856	1159	729	452	1015	944	249	202	446
ANKRD53	15	23	10	3	3	2	0	1	0
ANKRD54	5	48	18	19	45	22	59	75	98
ANKRD55	0	0	0	6	0	0	0	0	0
ANKRD56	0	0	0	1	0	0	0	0	0
ANKRD57	297	415	214	139	247	185	42	13	18
ANKRD58	0	0	0	3	0	3	0	0	0
ANKRD6	5	2	2	12	5	6	7	24	56
ANKRD7	0	0	0	2	1	0	0	0	0
ANKRD9	49	115	83	16	21	10	27	148	84
ANKS1A	4	14	13	31	16	0	20	87	19
ANKS1B	0	0	0	0	2	0	0	0	0
ANKS3	141	110	71	161	125	68	131	230	231
ANKS4B	0	0	0	0	0	0	0	0	0
ANKS6	92	99	51	111	48	35	14	73	32
ANKZF1	50	109	78	101	131	99	59	382	186
ANLN	35	203	36	77	244	256	3	54	127
ANO1	2	7	0	0	3	28	36	26	364
ANO10	341	303	187	304	518	265	64	387	302
ANO2	0	0	0	0	0	0	0	1	0
ANO3	0	2	4	0	0	0	0	0	16
ANO4	6	21	0	3	10	2	1	4	3
ANO5	1	0	0	0	1	0	0	0	0
ANO6	143	286	122	358	263	189	67	135	142
ANO7	0	2	0	14	1	0	0	10	0
ANO8	27	23	32	28	36	51	15	29	33
ANO9	0	1	0	0	0	0	0	0	0
ANP32A	33	103	103	249	127	116	38	82	82
ANP32B	653	887	698	1522	929	504	464	299	727
ANP32C	0	0	0	0	0	0	0	0	0
ANP32D	0	0	0	0	0	0	0	0	0
ANP32E	345	432	424	250	701	555	81	171	206
ANPEP	433	1623	482	890	54	70	17	0	75
ANTXR1	840	1887	1106	2001	669	703	198	395	812
ANTXR2	516	790	669	2260	1126	740	1756	916	1390
ANTXRL	0	0	0	0	0	0	0	0	0
ANUBL1	24	34	39	6	11	3	4	6	6
ANX2P2	9	20	7	35	39	25	227	500	349
ANXA1	906	8043	1693	5346	4554	2271	2342	255	3145
ANXA10	0	0	0	1	1	0	0	0	0
ANXA11	407	889	428	591	424	336	210	1367	499
ANXA13	1	0	0	0	0	0	0	2	0
ANXA2	190	464	425	196	283	202	10714	8817	18752
ANXA3	0	6	21	44	184	35	306	58	201
ANXA4	810	815	560	1265	1041	653	228	184	64
ANXA5	3166	11487	3476	7819	4540	2150	1850	1624	5078
ANXA6	2184	1674	985	1693	2267	1499	426	1299	1442
ANXA7	103	977	303	1268	1093	753	656	866	1738
ANXA8	0	0	0	89	1406	117	336	40	220
ANXA8L2	0	0	0	0	0	0	0	0	0
ANXA9	0	2	0	6	3	0	0	0	0
AOAH	0	0	0	0	0	0	0	0	0
AOC2	0	0	0	2	3	1	0	0	0
AOC3	0	0	0	1	4	4	3	0	1
AOX1	61	237	174	851	271	125	211	177	514
AOX2	0	0	0	0	0	0	0	0	0
AP1AR	39	128	32	171	146	98	29	5	46
AP1B1	47	96	66	177	183	103	99	242	222
AP1G1	910	1469	1161	694	1566	1123	435	305	920
AP1G2	7	0	2	8	6	6	2	14	9
AP1M1	93	179	112	506	566	460	53	168	86
AP1M2	0	0	0	4	14	0	0	0	0
AP1S1	669	624	423	263	316	151	0	0	0
AP1S2	300	397	421	499	394	463	200	341	595
AP1S3	0	0	2	1	3	0	9	0	16
AP2A1	452	474	290	825	617	436	74	244	280
AP2A2	88	180	141	144	111	92	88	90	70
AP2B1	684	1134	548	1048	845	647	209	407	467
AP2M1	862	2554	1397	2549	2672	1165	403	789	809
AP2S1	1168	1814	1218	2603	1544	847	497	774	801
AP3B1	812	1697	971	496	1436	822	68	66	80
AP3B2	0	0	4	0	0	0	0	9	1
AP3D1	1614	3247	2438	1075	3372	2350	609	192	1612
AP3M1	441	449	311	584	728	400	230	389	503
AP3M2	53	135	57	242	184	221	8	47	36
AP3S1	49	42	37	88	13	4	964	321	1924
AP3S2	0	0	2	49	20	15	4	17	17
AP4B1	49	117	70	113	129	136	46	30	60
AP4E1	80	165	73	112	196	85	60	40	141
AP4M1	11	50	25	21	9	11	7	5	10
AP4S1	3	16	9	13	27	12	58	18	90
APAF1	368	340	284	218	576	411	389	224	539
APBA1	9	69	37	34	12	35	9	8	21
APBA2	2	3	9	17	62	4	0	0	1
APBA3	436	247	325	313	504	472	170	544	433
APBB1	391	606	405	721	547	568	65	138	199
APBB1IP	65	14	61	43	115	34	50	340	182
APBB2	233	353	124	261	412	210	191	136	371
APBB3	43	46	104	148	123	101	41	22	66
APC	12	129	64	60	79	65	46	23	73
APC2	0	0	3	1	0	0	2	12	1
APC4	0	0	3	0	0	0	0	0	0
APCDD1	89	105	267	551	71	3172	5	16	28
APCDD1L	6	41	3	181	55	42	2	6	9
APCS	0	0	0	0	0	0	0	0	0
APE	0	3	0	0	0	0	0	0	0
APEH	95	286	123	525	329	226	191	499	441
APEX1	977	1730	1609	859	2206	1001	101	271	377
APEX2	9	31	20	55	18	16	0	1	19
APH1A	1373	1291	1240	1526	1266	694	464	807	910
APH1B	46	118	54	121	33	34	113	425	275
APHC	0	0	0	0	0	0	0	0	0
API5	2109	2836	2171	927	2554	2104	105	82	166
APIP	268	234	252	156	82	49	164	128	245
APITD1	50	109	24	110	84	108	5	31	9
APLF	23	16	10	59	21	22	2	13	17
APLN	3	11	10	34	26	26	4	8	15
APLNR	0	0	1	0	0	0	0	0	1
APLP1	10	106	24	7	25	1	6	0	5
APLP2	1761	4945	1958	3757	2197	2013	429	1523	1824
APNH	0	0	0	0	0	0	0	0	0
APO	5	10	12	3	4	0	0	0	0
APO3L	18	0	0	1	1	0	0	0	0
APOA1	0	0	0	14	7	0	0	0	0
APOA1BP	105	288	99	395	195	124	93	507	212
APOA2	0	0	0	0	0	0	0	0	0
APOA4	0	0	0	0	0	0	0	0	0
APOA5	14	59	48	183	44	12	0	0	0
APOB	0	0	0	0	1	1	26	8	32
APOBEC1	0	1	0	0	0	0	0	0	0
APOBEC2	2	0	0	2	2	0	0	0	0
APOBEC3A	0	4	3	6	4	0	0	0	0
APOBEC3B	0	1	3	4	2	0	0	0	1
APOBEC3C	0	9	2	19	9	0	0	3	1
APOBEC3D	35	10	34	9	8	6	0	3	1
APOBEC3F	29	23	32	2	0	0	0	1	0
APOBEC3G	8	20	55	27	7	3	0	2	0
APOBEC3H	0	3	0	1	0	1	1	15	2
APOBEC4	0	0	0	0	0	0	0	0	2
APOC1	0	6	2	38	0	0	0	12	0
APOC2	4	0	0	0	0	0	0	0	0
APOC3	0	0	0	1	0	0	0	0	0
APOC4	0	0	0	1	0	0	0	0	0
APOD	118	49	94	585	61	8	0	8	8
APOE	34	6	36	1941	206	166	0	39	5
APOF	0	0	0	0	0	0	0	0	0
APOH	0	0	0	14	8	0	0	0	0
APOL1	10	21	16	124	218	64	0	0	0
APOL2	150	334	198	153	342	86	6	26	12
APOL3	33	25	24	166	66	34	0	0	0
APOL4	2	0	1	61	9	11	0	0	2
APOL5	0	1	0	0	0	0	0	3	1
APOL6	107	181	157	46	34	6	2	2	1
APOLD1	3	9	19	0	4	12	39	3	46
APOM	6	37	34	27	40	3	6	39	27
APOO	5	78	14	106	78	32	11	7	30
APOOL	25	7	5	23	41	31	69	107	168
APP	9219	12629	6548	4999	7268	4379	2260	1927	4949
APPBP2	328	339	402	285	448	244	255	93	425
APPL1	177	346	301	272	349	287	240	228	499
APPL2	287	1876	846	847	574	402	61	196	192
APRG1	0	0	0	0	0	0	0	0	0
APRT	604	376	319	114	171	95	156	492	146
APTX	374	255	259	114	215	168	107	94	223
AQP1	26	59	27	476	2339	2548	0	1	5
AQP10	0	0	0	0	0	0	0	0	0
AQP11	16	24	12	129	136	56	0	0	8
AQP12A	0	0	0	0	0	0	0	0	0
AQP12B	0	0	0	0	0	0	0	0	0
AQP3	0	2	0	28	2	5	0	0	0
AQP4	0	0	0	0	0	0	0	0	1
AQP5	0	0	0	0	1	0	0	0	0
AQP6	0	0	0	2	0	0	0	0	0
AQP7	1	1	2	0	0	0	0	0	0
AQP7P1	0	0	0	8	0	0	0	6	0
AQP7P3	0	0	0	0	0	0	0	0	0
AQP8	0	0	0	0	0	0	0	0	0
AQP9	0	0	0	18	0	0	0	0	0
AQR	93	179	233	129	142	93	104	99	212
AR	4	0	5	2	0	0	0	0	2
ARAF	143	295	118	19	13	7	57	336	410
ARAF1	0	0	0	0	0	0	0	0	0
ARAP1	367	544	313	111	65	12	34	240	87
ARAP2	0	0	0	0	119	0	0	0	0
ARAP3	41	42	48	17	29	7	16	48	72
ARC	0	0	0	31	25	17	0	0	0
ARC20	0	6	14	11	9	8	2	6	0
ARCH	9	17	29	4	5	1	0	0	0
ARCN1	502	1353	693	1733	1476	860	949	790	1710
ARD1A	918	1039	926	263	82	59	254	882	576
ARD1B	57	126	64	124	132	127	19	4	18
AREG	0	6	0	0	2	0	4	8	20
ARF1	1513	1760	995	3964	2010	1538	331	1543	740
ARF1GAP	0	4	0	1	0	1	0	0	0
ARF3	632	1345	929	964	1324	851	526	908	974
ARF4	784	3729	1185	2775	3015	1306	430	1096	1572
ARF5	277	219	140	385	128	137	179	549	130
ARF6	90	474	156	507	586	357	789	780	1749
ARFGAP1	69	40	37	109	54	48	30	175	66
ARFGAP2	110	134	86	182	134	112	55	72	104
ARFGAP3	1511	1065	805	514	537	306	452	397	611
ARFGEF1	71	198	148	173	204	85	53	56	69
ARFGEF2	47	186	91	200	191	124	41	63	95
ARFIP1	265	383	193	490	457	255	82	198	133
ARFIP2	140	303	140	305	227	134	34	135	146
ARFRP1	282	379	252	270	317	192	92	226	175
ARG1	0	0	0	0	0	0	0	0	0
ARG2	42	30	24	22	27	33	16	13	23
ARGFX	0	0	0	0	0	0	0	0	0
ARGLU1	206	656	412	819	673	478	272	161	562
ARHE	0	0	0	0	0	0	0	0	0
ARHGAP1	731	1861	955	813	1593	868	898	512	1447
ARHGAP10	109	170	73	217	446	347	31	82	61
ARHGAP11A	13	46	18	53	44	60	3	13	25
ARHGAP11B	6	1	0	5	0	0	0	8	1
ARHGAP12	89	354	115	327	110	120	72	46	111
ARHGAP15	0	0	0	0	0	0	1	3	4
ARHGAP17	175	683	538	537	639	760	201	78	400
ARHGAP18	26	246	38	218	182	214	36	179	333
ARHGAP19	15	26	3	57	14	30	9	3	17
ARHGAP20	3	0	0	60	81	75	1	40	15
ARHGAP21	214	453	218	369	793	923	125	141	112
ARHGAP22	162	682	200	0	0	0	75	32	183
ARHGAP23	1135	1236	650	554	583	308	11	118	49
ARHGAP24	87	178	92	423	199	218	14	90	193
ARHGAP25	0	0	1	1	9	0	0	0	0
ARHGAP26	28	43	64	92	155	58	209	222	328
ARHGAP27	3	13	8	0	3	0	0	1	2
ARHGAP28	53	7	32	12	106	7	42	64	47
ARHGAP29	132	862	729	705	710	280	86	125	288
ARHGAP30	0	0	0	0	1	0	0	0	0
ARHGAP4	11	0	3	0	0	0	0	4	10
ARHGAP5	515	1027	390	590	1020	895	284	96	521
ARHGAP6	0	26	7	84	63	28	35	35	68
ARHGAP8	35	21	9	27	10	6	2	4	2
ARHGAP9	1	0	9	0	1	0	0	0	0
ARHGDIA	710	1161	502	1356	828	538	154	916	349
ARHGDIB	10	5	2	1	12	4	0	1	0
ARHGDIG	0	2	0	0	0	0	4	15	1
ARHGEF1	55	88	47	181	85	60	0	0	0
ARHGEF10	32	237	94	237	204	125	43	88	166
ARHGEF10L	40	60	38	151	123	99	0	16	8
ARHGEF11	349	278	307	370	360	280	179	163	304
ARHGEF12	590	1242	845	1528	1610	1274	252	317	947
ARHGEF15	0	0	0	0	0	0	0	0	0
ARHGEF16	0	0	0	0	1	0	0	0	0
ARHGEF17	157	471	193	260	297	282	67	150	212
ARHGEF18	88	135	112	223	120	151	4	4	4
ARHGEF19	7	0	3	39	4	14	2	0	5
ARHGEF2	825	629	577	766	672	491	457	862	759
ARHGEF3	18	45	15	38	20	4	11	37	73
ARHGEF4	0	0	2	15	6	0	0	0	0
ARHGEF5	4	7	0	8	13	1	7	11	28
ARHGEF5L	0	0	0	0	0	0	0	0	0
ARHGEF6	45	92	125	256	103	113	13	17	28
ARHGEF7	117	332	230	485	649	287	123	637	375
ARHGEF9	42	83	34	103	81	54	19	38	31
ARI2	0	0	1	0	0	0	0	0	0
ARID1A	71	103	85	186	163	100	46	67	115
ARID1A_VARIANT_PROTEIN	0	0	0	0	0	0	0	0	0
ARID1B	107	175	102	163	160	117	50	86	147
ARID2	497	417	377	144	424	377	232	151	382
[truncated: 21,957 more rows]

## Sheet: DGE_LCLs
GeneID	HL1	HL2	HL3	CL1	CL2	CL3
10A.872B9_(LOCUS_10A)	0	13	0	0	0	1
214K23.2	6	2	2	2	0	3
44050	16	0	5	0	4	3
6M1-18	0	0	0	0	0	0
A1BG	0	0	0	0	0	0
A1CF	0	0	0	0	0	0
A2BP1	0	0	0	0	0	0
A2LD1	55	39	52	23	43	21
A2M	82	3	0	23	401	210
A2ML1	0	0	0	0	0	0
A-328A3.5	10	20	21	9	11	13
A3GALT2	0	0	0	0	0	0
A4GALT	159	187	180	0	1	0
A4GNT	0	0	0	0	0	0
AAA1	0	4	1	0	0	0
AAAS	254	257	244	159	270	138
AACS	52	24	18	22	27	15
AACSL	0	0	0	0	0	0
AADAC	0	0	0	0	0	0
AADACL2	0	0	0	0	0	0
AADACL3	0	0	0	0	0	0
AADAT	50	0	0	0	0	0
AAGAB	601	426	498	357	433	249
AAK1	340	44	47	42	89	46
AAMP	1151	1088	1361	302	525	269
AANAT	0	0	0	0	0	2
AARS	314	726	431	147	244	167
AARS2	78	122	117	54	47	30
AARSD1	243	110	156	52	82	38
AASDH	74	80	89	25	50	32
AASDHPPT	311	265	272	111	259	156
AASS	73	2	0	15	13	15
AAT1	0	1	0	1	0	0
AAT-1	0	0	0	0	0	0
AATF	226	324	305	183	199	162
AATK	1	0	5	0	1	2
AB055772	0	0	0	0	0	0
AB062081	0	0	0	0	0	0
AB073667	103	38	43	36	49	24
AB074162	1	0	1	1	1	3
AB074188	0	0	0	0	0	0
AB1	0	0	0	0	0	0
AB209061	4	5	0	6	3	5
AB209077	0	0	0	0	0	0
AB209185	49	45	80	10	20	24
AB209575	4	0	0	0	0	0
AB209692	0	0	1	0	0	0
AB231702	0	0	0	0	0	0
AB231703	0	0	0	0	0	0
AB231705	0	0	0	0	0	0
AB231710	1	0	0	0	3	1
AB231721	0	0	0	0	0	0
AB231724	0	0	0	0	0	0
AB231731	0	0	0	0	0	0
AB231737	0	0	0	0	0	0
AB231740	0	0	0	0	0	0
AB231742	0	0	0	0	0	0
AB231754	0	0	0	0	0	0
AB231759	0	0	0	0	0	0
AB231779	0	0	0	0	0	0
AB231784	0	0	0	0	0	0
AB240015	0	0	0	0	0	0
AB429224	0	0	0	0	0	0
ABAT	95	10	29	39	35	17
ABCA1	108	0	0	0	4	4
ABCA10	9	28	17	21	18	15
ABCA11P	19	11	13	5	5	4
ABCA12	0	4	3	1	4	6
ABCA13	4	1	0	0	1	1
ABCA17	1	0	2	0	0	1
ABCA2	207	8	13	9	20	7
ABCA3	19	23	28	3	22	5
ABCA4	0	0	0	0	0	0
ABCA5	34	109	99	77	89	62
ABCA6	5	74	90	16	83	18
ABCA7	13	117	205	43	123	41
ABCA8	15	0	0	0	0	0
ABCA9	0	0	0	0	3	1
ABCB1	0	10	1	68	153	41
ABCB10	341	214	301	76	119	69
ABCB11	0	0	0	0	0	0
ABCB4	3	15	8	33	95	38
ABCB5	0	0	0	6	9	0
ABCB6	169	148	137	144	136	83
ABCB7	126	138	231	101	115	84
ABCB8	227	116	82	17	43	5
ABCB9	16	2	8	3	15	12
ABCC1	275	109	161	96	166	87
ABCC10	14	23	22	13	22	23
ABCC11	0	0	0	0	0	1
ABCC12	0	0	0	0	1	0
ABCC13	0	0	0	0	0	0
ABCC2	2	10	1	0	1	5
ABCC3	154	6	2	0	0	0
ABCC4	155	153	189	36	56	45
ABCC5	88	33	28	14	20	7
ABCC6	5	0	0	1	0	0
ABCC6P1	2	0	0	0	0	0
ABCC8	0	0	0	0	0	0
ABCC9	23	1	1	5	2	0
ABCD1	47	2	2	6	34	36
ABCD2	0	10	33	6	17	8
ABCD3	482	275	246	104	196	109
ABCD4	129	89	111	46	54	50
ABCE1	616	950	946	238	479	220
ABCF1	551	643	612	65	203	47
ABCF2	211	132	125	29	56	18
ABCF3	175	178	118	62	105	102
ABCG1	0	2	17	9	89	15
ABCG2	12	0	0	0	3	0
ABCG4	1	0	0	1	1	0
ABCG5	1	0	0	0	0	0
ABCG8	0	0	0	0	0	0
ABH8	0	0	0	0	0	0
ABHD1	0	0	0	0	0	0
ABHD10	411	283	335	162	191	137
ABHD11	21	11	13	5	8	1
ABHD12	1216	700	801	380	1341	336
ABHD12B	0	0	0	0	0	0
ABHD13	247	170	145	160	193	112
ABHD14A	303	117	131	43	115	35
ABHD14B	662	624	897	91	87	76
ABHD15	26	41	32	10	25	21
ABHD2	305	245	182	79	150	54
ABHD3	22	55	17	37	49	34
ABHD4	451	116	78	240	262	198
ABHD5	321	76	53	31	84	43
ABHD6	149	56	41	35	59	28
ABHD8	51	88	165	55	82	36
ABI1	919	813	665	265	486	310
ABI2	451	224	335	97	132	90
ABI2B	0	0	0	0	0	0
ABI3	7	557	498	293	487	345
ABI3BP	209	1	0	1	3	1
ABIN-3	0	11	1	1	0	0
ABL1	548	317	450	154	275	116
ABL2	264	32	60	26	31	15
ABLIM1	17	126	362	344	330	272
ABLIM2	0	0	2	0	0	0
ABLIM3	282	0	0	0	3	0
ABO	0	0	0	0	0	0
ABP1	1	0	0	0	0	0
ABP620	0	0	0	0	0	0
ABPARTS	56	26444	9225	5000	48508	48724
ABR	455	233	308	39	32	37
ABRA	0	0	0	0	0	0
ABT1	200	719	853	164	274	165
ABTB1	202	64	56	153	179	176
ABTB2	69	69	35	184	251	121
ACAA1	691	323	502	321	445	444
ACAA2	828	623	765	321	639	263
ACACA	268	109	147	38	76	45
ACACB	15	11	5	0	6	4
ACAD10	94	170	309	6	17	9
ACAD11	68	239	319	156	206	76
ACAD8	117	130	151	22	54	33
ACAD9	381	476	412	116	197	86
ACADL	0	0	0	0	0	0
ACADM	84	1695	1554	32	82	19
ACADS	143	166	164	228	116	118
ACADSB	157	140	206	261	326	257
ACADVL	1664	826	715	428	568	277
ACAN	259	0	0	0	0	0
ACAP1	56	1081	1471	362	593	330
ACAP2	382	247	258	204	394	230
ACAP3	158	74	93	11	52	13
ACAT1	1248	2936	4331	938	2295	732
ACAT2	258	772	1093	470	766	383
ACBD3	935	336	312	305	323	320
ACBD4	31	135	163	75	124	82
ACBD5	87	60	38	58	66	30
ACBD6	239	153	210	89	66	33
ACBD7	16	2	2	3	24	15
ACCN1	0	0	0	1	0	0
ACCN2	52	0	12	1	1	0
ACCN3	5	2	1	3	17	2
ACCN4	3	0	0	1	0	2
ACCN5	0	0	0	0	0	0
ACCS	31	29	19	19	29	22
ACCSL	0	0	0	0	0	0
ACD	82	93	90	27	57	43
ACE	75	0	1	1	0	0
ACE2	0	0	0	0	0	0
ACER1	0	0	0	0	0	0
ACER2	0	0	4	1	0	0
ACER3	91	44	35	26	47	21
ACHE	0	11	56	32	64	31
ACID2	1679	638	777	287	714	306
ACIN1	50	92	72	46	111	63
ACLY	872	325	325	55	60	50
ACMSD	2	0	0	0	0	0
ACN9	121	364	382	60	131	105
ACO1	383	48	87	57	153	67
ACO2	199	193	156	126	213	125
ACOT1	167	51	107	111	323	116
ACOT11	30	2	0	0	0	0
ACOT12	0	0	0	0	0	0
ACOT13	139	264	250	133	207	98
ACOT2	0	0	0	0	8	1
ACOT4	14	3	8	3	16	10
ACOT6	0	0	0	15	71	11
ACOT7	981	803	778	216	153	87
ACOT7L	57	11	16	5	2	2
ACOT8	227	140	125	100	109	47
ACOT9	567	210	130	147	345	97
ACOX1	234	124	97	41	64	27
ACOX2	148	0	0	0	0	0
ACOX3	44	79	52	0	0	0
ACOXL	0	8	5	25	47	29
ACP1	857	637	634	474	577	405
ACP2	266	85	79	32	70	63
ACP5	22	199	180	1	1	1
ACP6	60	57	148	159	170	163
ACPL2	37	0	4	1	9	5
ACPP	0	1	2	3	6	16
ACPT	0	0	0	0	0	0
ACR	0	0	0	0	0	0
ACR1	0	0	0	0	0	0
ACRBP	0	0	2	0	0	0
ACRC	47	15	18	8	12	7
ACRV1	0	0	0	0	0	0
ACSBG1	0	5	6	0	0	0
ACSBG2	0	2	0	0	0	0
ACSF2	35	50	63	28	64	34
ACSF3	35	57	65	8	9	3
ACSL1	155	169	146	90	289	59
ACSL3	209	59	62	49	124	56
ACSL4	347	197	118	165	342	217
ACSL5	21	268	263	72	149	112
ACSL6	0	0	92	0	3	1
ACSM1	0	0	0	0	1	0
ACSM2A	0	0	0	0	0	0
ACSM2B	0	0	0	0	0	0
ACSM3	0	40	24	11	17	9
ACSM4	0	0	0	0	0	0
ACSS1	23	647	636	56	163	112
ACSS2	190	35	82	23	25	13
ACSS3	3	0	0	0	0	0
ACTA1	2	0	1	0	1	1
ACTA2	4467	23	41	13	15	23
ACTB	23290	10812	12186	36374	61070	34349
ACTBL2	4	0	0	0	0	0
ACTC1	4566	78	116	0	1	3
ACTG1	35174	29174	39391	126	226	114
ACTG2	69	48	70	41	51	17
ACTL6A	85	73	41	42	35	33
ACTL6B	0	0	0	0	0	0
ACTL7A	0	0	0	0	0	0
ACTL7B	0	0	0	0	0	0
ACTL8	0	0	1	1	0	0
ACTL9	0	0	0	0	0	0
ACTN1	11169	124	39	55	37	26
ACTN2	6	2	1	3	6	5
ACTN3	13	12	4	1	4	1
ACTN4	10262	1387	1509	328	498	300
ACTR10	386	209	267	78	97	74
ACTR1A	811	698	694	188	287	137
ACTR1B	176	160	200	189	229	128
ACTR2	6174	2477	2354	722	1888	995
ACTR3	1625	664	2468	1106	2188	978
ACTR3B	61	67	116	20	20	12
ACTR5	49	83	53	11	58	20
ACTR6	0	0	0	0	0	0
ACTR8	198	56	70	29	78	41
ACTRT1	1	2	3	4	6	1
ACTRT2	0	0	0	0	0	0
ACVR1	188	2	0	2	1	9
ACVR1B	27	9	3	1	13	5
ACVR1C	2	3	2	1	5	2
ACVR2A	63	2	1	1	6	1
ACVR2B	8	11	12	2	3	10
ACVRL1	113	0	0	0	0	0
ACY1	222	83	158	192	213	131
ACY3	0	46	31	2	5	0
ACYP1	74	65	77	37	64	38
ACYP2	187	46	77	25	30	11
AD24	0	1	0	0	0	0
ADA	68	118	88	101	59	30
ADAD1	0	0	0	0	0	0
ADAD2	0	2	0	0	0	0
ADAL	32	27	29	18	30	6
ADAM10	176	56	66	17	47	33
ADAM11	7	1	1	0	0	0
ADAM12	351	0	0	0	0	0
ADAM15	397	51	38	20	25	24
ADAM17	41	14	18	17	16	17
ADAM18	0	0	0	1	0	0
ADAM19	529	183	110	154	265	151
ADAM2	1	0	0	0	0	0
ADAM20	0	0	0	0	1	0
ADAM21	0	0	0	2	2	0
ADAM21P	0	0	0	0	0	0
ADAM22	5	30	33	24	57	36
ADAM23	85	8	6	35	3	20
ADAM28	35	1	3	0	4	0
ADAM29	0	0	0	0	3	0
ADAM30	0	0	0	0	0	0
ADAM32	0	0	0	0	0	0
ADAM33	114	0	0	0	0	0
ADAM6	0	0	0	0	0	0
ADAM7	0	0	0	0	0	0
ADAM8	12	783	1322	355	586	453
ADAM9	2716	154	190	78	63	51
ADAMDEC1	0	2	1	2	3	2
ADAMTS1	3646	0	1	0	0	0
ADAMTS10	14	0	1	0	0	2
ADAMTS12	77	29	73	0	0	0
ADAMTS13	0	3	0	3	0	1
ADAMTS14	23	0	0	0	0	0
ADAMTS15	0	0	0	0	0	0
ADAMTS16	0	1	5	0	0	0
ADAMTS17	0	0	0	0	0	2
ADAMTS18	1	0	0	0	0	0
ADAMTS19	0	0	0	0	0	0
ADAMTS2	435	0	0	0	0	0
ADAMTS20	0	0	0	0	0	0
ADAMTS3	5	0	3	0	2	0
ADAMTS4	157	0	0	0	1	0
ADAMTS5	188	0	0	0	0	0
ADAMTS6	265	12	42	6	15	11
ADAMTS7	31	2	0	4	9	0
ADAMTS8	0	0	0	0	0	0
ADAMTS9	17	0	0	0	0	0
ADAMTSL1	935	0	0	0	0	0
ADAMTSL2	0	0	11	24	18	18
ADAMTSL3	1	0	0	0	0	0
ADAMTSL4	122	1	0	0	1	0
ADAMTSL5	63	0	1	0	0	0
ADAP1	118	282	229	60	113	81
ADAP2	0	6	18	5	7	2
ADAR	618	2614	2606	756	1304	997
ADAR2G	1	0	0	0	2	0
ADARB1	269	15	3	26	21	2
ADARB2	0	1	4	1	0	0
ADAT1	15	15	13	3	10	5
ADAT2	49	129	173	58	120	89
ADAT3	34	56	76	33	45	19
ADC	7	1	0	0	0	0
ADCK1	45	47	42	37	38	15
ADCK2	99	146	166	72	103	24
ADCK4	50	106	156	70	119	62
ADCK5	144	172	152	104	142	100
ADCY1	4	34	47	3	0	0
ADCY10	0	0	0	0	0	0
ADCY2	0	0	0	0	0	0
ADCY3	472	502	576	57	40	14
ADCY4	1	1	1	2	0	0
ADCY5	0	0	0	0	0	0
ADCY6	398	49	10	27	2	2
ADCY7	967	646	970	279	212	120
ADCY8	0	1	1	0	0	0
ADCY9	322	28	28	29	42	30
ADCYAP1	0	0	0	0	0	0
ADCYAP1R1	0	0	1	0	0	0
ADD1	945	305	258	115	300	169
ADD2	75	2	1	3	1	0
ADD3	644	636	863	312	472	537
ADH1A	0	0	0	0	0	0
ADH1B	0	0	0	0	0	0
ADH1C	0	0	0	0	1	0
ADH4	0	0	0	0	0	0
ADH5	1622	407	492	162	323	231
ADH6	0	0	1	0	0	0
ADH7	0	0	0	0	1	0
ADHFE1	38	12	6	5	2	8
ADI1	1735	215	278	61	110	48
ADIG	0	0	0	0	0	0
ADIPOQ	0	0	0	0	0	0
ADIPOR1	528	292	287	148	178	150
ADIPOR2	252	385	350	111	216	131
ADK	375	533	790	209	251	82
ADM	1671	34	14	3	28	20
ADM2	44	5	3	11	27	18
ADNP	374	234	311	152	194	108
ADNP2	221	220	293	159	270	180
ADO	228	246	219	179	167	85
ADORA1	49	0	0	0	0	0
ADORA2A	11	153	238	218	202	110
ADORA2B	11	1	25	0	0	0
ADORA3	5	1	6	2	4	3
ADPGK	229	72	86	35	88	37
ADPRH	35	116	120	132	198	105
ADPRHL1	28	6	6	0	0	0
ADPRHL2	409	348	372	162	214	135
ADRA1A	0	0	0	0	0	0
ADRA1B	54	0	0	0	2	2
ADRA1D	92	2	0	0	0	0
ADRA2A	52	1	0	0	0	0
ADRA2B	2	0	0	1	6	0
ADRA2C	60	0	0	0	1	0
ADRB1	0	5	33	3	7	10
ADRB2	0	1	0	2	2	1
ADRB3	0	0	0	0	0	0
ADRBK1	197	2105	2037	929	1443	634
ADRBK2	6	229	173	157	240	186
ADRM1	1859	1532	1266	500	1033	525
ADSL	689	755	1038	296	372	268
ADSS	838	526	511	208	385	250
ADSSL1	22	0	0	0	0	0
AEBP1	1224	0	8	0	4	3
AEBP2	373	287	341	193	289	249
AEN	155	221	185	135	241	110
AER61	18	2	2	3	8	8
AES	3825	2147	2443	1356	1639	897
AF007131	1	6	2	1	0	0
AF035281	5	5	0	0	1	2
AF047486	0	1	0	0	0	0
AF055024	19	7	9	3	1	7
AF064843	0	3	3	0	0	0
AF070581	8	1	0	3	1	0
AF075052	1	15	11	0	0	0
AF075112	0	4	0	0	0	0
AF079515	4072	8516	9023	1985	9152	2381
AF086102	0	0	0	0	0	0
AF086111	40	0	0	0	0	2
AF086125	0	0	0	0	0	0
AF086132	336	120	132	24	57	38
AF086142	11	5	2	1	9	1
AF086154	0	0	0	0	0	0
AF086184	0	1	5	1	1	0
AF086187	5	0	0	0	0	0
AF086203	0	0	0	0	0	0
AF086204	157	2	5	25	6	6
AF086219	0	0	0	0	0	0
AF086258	0	0	0	0	0	0
AF086288	0	0	0	0	0	0
AF086294	0	0	0	0	0	0
AF086303	2	0	0	0	0	0
AF086476	3	0	0	0	0	0
AF088005	0	0	0	0	0	0
AF088041	183	109	84	26	64	35
AF088054	24	31	36	15	18	21
AF088076	44	0	0	0	0	0
AF113016	79	90	53	44	154	250
AF116693	4	0	1	0	0	3
AF129264	10	0	0	0	0	0
AF131817	357	0	0	0	0	0
AF131837	42	0	0	0	3	0
AF143871	0	8	1	0	0	0
AF157115	0	6	1	0	0	0
AF161442	0	0	0	0	0	0
AF245314	0	0	2	0	0	0
AF258550	7	1	4	0	6	0
AF268386	401	3	10	0	1	0
AF277175	238	130	120	81	84	68
AF279775	0	0	0	0	0	0
AF279780	0	2	0	0	0	3
AF279782	0	0	7	0	0	0
AF283776	409	147	159	84	141	143
AF290475	17	37	28	0	1	0
AF301223	0	0	0	0	0	0
AF315106	0	0	0	0	0	0
AF321617	284	236	234	65	69	88
AF339814	0	0	0	0	0	0
AF339817	29	1	2	6	6	37
AF387615	0	3	0	0	0	0
AF452719	0	1	0	0	0	0
AF508905	0	0	0	0	0	0
AF510427	0	0	0	0	0	0
AF520419	0	0	0	0	0	0
AF520792	21	21	26	9	15	9
AF520793	3	5	4	0	10	1
AFAP1	824	1	4	21	11	24
AFAP1L1	48	0	4	0	7	1
AFAP1L2	0	11	11	21	81	46
AFARP1	1	1	0	6	4	1
AFF1	257	458	671	158	168	136
AFF2	103	0	0	0	0	0
AFF3	143	20	146	0	0	0
AFF4	1970	280	261	161	316	162
AFG3L1	87	121	102	27	98	33
AFG3L2	281	592	786	86	196	83
AFM	0	0	0	4	2	1
AFMID	156	186	229	64	96	51
AFP	6	0	0	0	0	0
AFTPH	157	472	420	135	289	153
AG10	4	0	1	0	0	0
AGA	151	100	72	61	200	55
AGAP1	47	4	2	1	1	3
AGAP11	2	0	0	30	43	37
AGAP2	2	194	245	27	37	23
AGAP3	730	343	581	86	76	67
AGAP5	8	6	3	1	0	0
AGAP6	40	27	22	0	0	0
AGAP8	0	0	0	0	0	0
AGBL1	0	0	0	0	0	0
AGBL2	0	1	6	0	8	0
AGBL3	11	40	52	33	60	90
AGBL4	0	0	0	0	0	0
AGBL5	113	86	91	29	64	53
AGER	14	45	53	10	83	34
AGFG1	612	384	410	122	374	202
AGFG2	53	228	134	51	124	61
AGGF1	175	150	148	89	118	59
AGK	337	592	847	384	631	443
AGL	228	286	335	112	352	162
AGMAT	5	48	28	7	27	4
AGPAT1	450	250	260	88	203	115
AGPAT2	396	190	183	27	60	21
AGPAT3	438	278	435	205	311	184
AGPAT4	81	12	31	36	71	21
AGPAT5	90	375	667	202	308	206
AGPAT6	591	282	215	88	178	92
AGPAT9	27	6	5	47	115	62
AGPHD1	1	2	4	1	0	0
AGPS	504	254	210	86	212	111
AGR2	2	0	0	0	0	0
AGR3	0	0	0	0	0	0
AGRN	43	20	17	0	5	1
AGRP	0	1	0	0	0	0
AGT	3	0	0	0	0	0
AGTPBP1	97	93	153	92	115	90
AGTR1	5	0	0	0	0	0
AGTR2	0	3	0	0	5	6
AGTRAP	564	139	111	9	21	6
AGXT	0	0	0	0	0	0
AGXT2	0	0	0	0	0	0
AGXT2L1	0	0	0	0	0	0
AGXT2L2	105	177	287	60	130	69
AHCTF1	75	141	121	40	45	65
AHCY	1355	947	1475	577	820	374
AHCYL1	895	495	469	67	41	25
AHCYL2	3	17	26	9	27	17
AHDC1	183	66	80	14	22	6
AHI1	81	30	14	21	56	26
AHNAK	10930	95	49	8	62	41
AHNAK2	554	0	0	0	1	9
AHR	434	133	98	131	72	54
AHRR	145	72	51	89	32	53
AHSA1	735	1172	878	241	462	250
AHSA2	3	6	10	1	0	0
AHSG	0	1	1	0	0	0
AIBC1	0	0	0	0	0	0
AICDA	0	268	246	28	103	31
AIDA	25	10	6	464	697	555
AIE-75	0	0	0	0	0	0
AIF1	2	298	3133	155	168	78
AIF1L	0	1	3	0	0	0
AIFM1	210	384	463	146	62	47
AIFM2	250	535	339	154	203	105
AIFM3	0	1	0	10	18	14
AIG1	295	281	331	23	22	7
AIK2	0	0	0	0	0	0
AIM1	43	143	94	150	186	75
AIM1L	0	1	0	1	0	0
AIM2	0	156	21	50	142	77
AIMP1	875	417	490	270	366	270
AIMP2	121	49	31	45	42	27
AIP	711	697	876	147	352	211
AIPL1	0	0	0	0	0	0
AIRE	0	0	0	0	0	0
AJ011378	0	0	0	0	0	0
AJ276555	0	0	0	0	0	0
AJ420566	0	0	0	0	0	0
AJ606316	2	1	1	0	2	0
AJ606330	0	0	0	0	0	0
AJ606331	0	0	0	0	0	0
AJAP1	16	0	0	0	1	0
AK000028	35	14	12	0	5	1
AK000154	278	101	83	11	23	43
AK000470	0	0	0	0	0	0
AK000477	0	0	0	0	0	0
AK000709	0	0	0	0	0	0
AK000840	0	0	0	0	0	0
AK000879	11	5	8	4	2	0
AK001351	0	0	0	0	0	0
AK001394	0	0	0	0	0	0
AK001432	0	0	0	0	0	0
AK001558	0	4	3	0	0	4
AK001582	0	0	4	0	1	0
AK001814	80	53	56	13	35	21
AK001875	0	0	0	0	0	0
AK002196	7	42	48	1	8	13
AK021563	4	3	1	3	6	0
AK021570	110	3	3	0	7	19
AK021664	11	23	7	2	5	4
AK021716	131	17	8	8	12	4
AK021739	0	0	0	0	0	0
AK021876	0	1	0	0	4	0
AK021888	0	2	0	0	0	0
AK022382	0	0	2	0	0	0
AK022435	0	0	0	0	0	0
AK022793	0	0	0	0	0	0
AK022898	7	0	1	0	0	0
AK022914	0	0	1	0	0	0
AK022993	25	16	10	7	30	9
AK023018	85	60	44	1	1	0
AK023033	0	0	0	0	0	0
AK023040	0	0	0	0	0	0
AK023048	3	0	3	0	1	0
AK023159	24	29	25	25	18	14
AK023371	7	10	1	1	7	1
AK023391	286	1	0	0	3	4
AK023401	0	0	2	0	0	0
AK023445	0	0	0	0	0	0
AK023457	23	6	27	1	9	7
AK023507	0	1	1	4	13	3
AK023515	0	0	0	0	0	0
AK023629	8	10	9	1	0	0
AK023685	243	39	39	14	43	29
AK023809	0	1	1	0	0	0
AK023856	39	20	72	6	10	1
AK024119	1	7	10	0	2	0
AK024141	6	1	0	0	4	3
AK024177	26	0	0	0	3	0
AK024242	0	0	0	0	0	0
AK024243	0	0	1	0	0	0
AK024248	0	1	0	0	0	0
AK024295	9	1	0	0	5	0
AK024736	0	4	1	0	0	2
AK024998	11	0	0	0	0	0
AK025061	0	1	1	1	0	2
AK025117	70	34	33	21	20	28
AK025140	816	88	52	96	203	131
AK025288	9	0	0	0	0	0
AK025316	58	25	28	24	15	12
AK025321	0	0	0	0	0	0
AK025619	0	0	2	0	0	0
AK025726	34	15	16	0	10	3
AK025785	166	92	128	118	155	104
AK025786	1	0	0	0	0	0
AK025793	1	0	0	0	0	0
AK025855	44	2	2	0	0	0
AK025967	0	0	0	0	0	0
AK025975	0	0	0	0	0	0
AK025977	6	2	2	2	1	0
AK026026	28	11	21	6	6	8
AK026100	0	0	0	0	0	0
AK026101	190	400	454	6	5	2
AK026194	39	127	239	36	40	39
AK026206	0	14	4	3	2	2
AK026219	47	28	29	27	31	13
AK026244	15	6	13	5	19	23
AK026379	5	0	0	0	0	0
AK026416	0	0	0	0	0	0
AK026477	0	0	0	0	0	0
AK026502	14	7	23	0	2	1
AK026512	1	10	6	0	0	0
AK026668	198	79	100	83	95	87
AK026714	0	7	6	0	2	3
AK026768	3	3	0	1	8	1
AK026805	0	0	0	0	0	0
AK026905	3	0	0	0	0	0
AK026965	3	7	1	0	3	0
AK027145	0	1	0	0	0	0
AK027179	5	1	0	0	1	0
AK027190	0	2	0	0	0	0
AK027257	0	0	0	0	0	0
AK027541	1	41	64	8	8	4
AK027578	0	0	0	0	0	0
AK054607	5	0	1	0	1	0
AK054623	1	0	1	0	0	0
AK054637	24	0	0	0	0	0
AK054645	0	0	0	0	0	0
AK054655	32	42	64	24	53	34
AK054749	0	0	0	0	0	0
AK054753	0	0	0	0	0	0
AK054836	0	0	0	0	0	0
AK054845	2	11	33	2	53	16
AK054869	1	0	0	0	0	0
AK054880	0	0	0	0	0	0
AK054921	12	0	0	0	0	0
AK054970	219	68	56	0	0	0
AK054988	1	0	0	0	0	0
AK054990	0	0	0	0	0	0
AK055006	0	0	0	0	0	0
AK055016	0	0	0	0	0	0
AK055017	31	15	35	1	3	5
AK055062	3	0	0	0	0	0
AK055100	0	0	0	0	0	0
AK055145	0	0	0	0	0	0
AK055150	0	0	0	0	0	0
AK055166	0	0	0	0	0	0
AK055214	1025	1	2	0	7	0
AK055250	0	0	0	0	0	0
AK055254	10	1	0	0	0	0
AK055257	0	1	0	0	0	0
AK055260	0	1	0	0	0	0
AK055267	0	0	0	0	0	0
AK055272	0	0	0	0	0	0
AK055323	2	0	0	0	0	0
AK055332	0	0	0	0	0	0
AK055351	1	0	0	0	0	0
AK055364	0	0	0	0	0	0
AK055370	90	0	0	0	0	0
AK055384	0	0	1	0	0	0
AK055386	0	0	0	0	0	0
AK055400	0	0	0	0	0	0
AK055408	5	3	3	2	1	1
AK055514	0	0	0	0	0	0
AK055550	0	0	0	0	0	0
AK055570	0	0	0	0	0	0
AK055590	4	5	4	2	2	1
AK055601	9	25	13	11	0	3
AK055602	169	0	0	0	0	0
AK055621	1	0	0	0	0	0
AK055666	0	1	0	3	0	0
AK055694	0	0	6	0	3	3
AK055712	7	5	12	0	0	0
AK055746	0	0	0	0	0	0
AK055803	0	0	0	0	0	0
AK055831	1	0	1	0	0	0
AK055854	0	0	0	0	0	0
AK055856	0	0	0	0	0	0
AK055863	0	0	0	0	0	0
AK055868	63	21	48	10	99	53
AK055876	0	0	0	0	0	0
AK055918	4	0	0	0	0	0
AK055957	0	0	0	0	0	0
AK055967	3	60	148	0	1	4
AK055974	0	0	0	0	0	0
AK055981	53	37	45	17	23	6
AK055993	22	17	17	29	62	32
AK056031	0	2	3	0	0	0
AK056047	0	0	0	0	0	0
AK056073	4	1	3	0	1	0
AK056081	0	0	0	0	0	0
AK056084	0	0	0	0	0	0
AK056105	0	0	0	0	0	0
AK056182	0	0	0	0	0	0
AK056196	0	0	0	0	0	0
AK056211	0	2	0	0	0	0
AK056212	2	0	0	0	0	0
AK056228	0	0	0	0	0	0
AK056246	0	1	0	0	0	0
AK056252	0	0	0	0	0	0
AK056253	0	2	4	1	6	0
AK056267	0	0	0	0	0	0
AK056351	1	0	0	0	0	2
AK056368	1	9	6	4	1	2
AK056375	0	0	2	0	0	0
AK056376	74	1	0	0	0	0
AK056384	0	0	1	0	0	0
AK056401	8	14	12	0	0	0
AK056431	17	0	0	0	0	0
AK056432	0	0	0	0	0	0
AK056485	0	0	0	0	0	0
AK056486	0	0	1	0	0	0
AK056490	17	0	0	0	1	1
AK056518	0	0	0	0	0	0
AK056524	0	0	0	0	0	0
AK056556	0	0	0	0	0	0
AK056558	0	0	0	0	0	0
AK056561	0	0	0	0	0	0
AK056584	0	0	0	0	0	0
AK056618	0	0	0	0	0	0
AK056625	0	0	0	0	0	0
AK056657	11	10	14	3	0	6
AK056683	0	0	1	0	0	0
AK056686	0	0	0	0	0	0
AK056689	0	0	0	0	0	0
AK056703	1	0	0	0	0	0
AK056720	0	0	0	0	0	0
AK056780	0	0	0	0	0	0
AK056817	25	12	15	0	21	7
AK056822	6	37	31	11	30	12
AK056885	4	0	0	0	0	0
AK056892	1	4	9	0	0	0
AK056897	23	0	0	3	2	1
AK056973	0	24	11	4	6	2
AK056982	0	0	0	0	0	0
AK057000	81	6	10	24	31	11
AK057037	0	0	0	0	0	0
AK057104	156	131	114	29	42	20
AK057135	0	3	0	0	2	0
AK057177	0	1	0	0	0	0
AK057187	5	0	1	0	0	0
AK057188	0	17	0	4	0	0
AK057198	3	0	1	0	0	0
AK057217	0	0	0	0	0	0
AK057218	0	0	0	0	0	0
AK057223	0	0	0	0	0	0
AK057233	0	0	0	0	0	0
AK057297	0	0	0	0	0	0
AK057304	0	0	0	0	0	0
AK057317	0	0	0	0	0	0
AK057332	0	0	0	0	0	0
AK057336	0	0	0	0	0	0
AK057351	0	0	0	0	0	0
AK057376	0	0	0	0	0	0
AK057379	0	0	0	0	0	0
AK057438	0	0	0	0	0	0
AK057447	0	0	0	0	0	0
AK057451	0	0	0	0	0	0
AK057455	5	0	0	0	0	0
AK057456	0	0	0	0	0	0
AK057471	0	0	0	0	0	0
AK057473	0	0	0	0	0	0
AK057490	0	2	0	0	0	0
AK057515	0	0	0	0	0	0
AK057519	0	0	0	0	0	0
AK057596	21	9	7	0	10	3
AK057604	0	0	0	0	0	0
AK057625	0	0	2	0	0	0
AK057632	0	0	0	0	0	0
AK057657	853	212	224	88	329	160
AK057701	0	0	0	0	0	0
AK057709	0	0	0	0	0	0
AK057719	1	0	1	2	0	0
AK057834	0	0	0	0	0	0
AK057873	3	1	1	8	0	1
AK057887	24	6	10	1	14	4
AK057909	0	0	0	0	0	0
AK057935	4	1	0	0	0	0
AK057978	3	4	6	0	1	0
AK057986	0	0	0	0	0	0
AK058053	0	0	0	0	0	0
AK058136	0	0	0	0	0	0
AK058169	0	0	0	0	0	0
AK074567	0	0	0	0	0	0
AK074580	6	26	29	10	5	8
AK075337	0	0	0	0	0	0
AK090573	41	48	32	11	1	23
AK090593	29	52	25	17	25	29
AK090613	0	1	2	4	3	0
AK090620	0	0	0	0	0	0
AK090674	22	42	7	0	32	10
AK090681	0	0	0	0	0	0
AK090688	0	0	0	0	0	0
AK090700	0	0	0	0	0	0
AK090737	0	4	1	0	0	0
AK090788	0	0	0	0	0	0
AK090817	21	0	0	0	0	0
AK090842	0	1	2	0	4	0
AK090844	16	48	43	18	36	27
AK090895	0	0	0	0	0	0
AK090900	0	0	0	0	0	0
AK090904	6	22	13	4	2	5
AK090935	8	3	4	55	30	17
AK090973	0	6	6	0	0	0
AK091028	3	3	0	0	0	0
AK091070	0	0	0	0	0	0
AK091100	19	22	12	0	6	0
AK091244	3	1	1	0	3	0
AK091265	0	0	0	0	0	0
AK091275	0	2	5	0	0	0
AK091355	5	11	12	1	2	4
AK091365	0	1	0	0	0	0
AK091396	2	8	19	14	28	29
AK091527	2	7	20	4	2	3
AK091624	0	2	0	0	0	1
AK091688	3	0	0	0	0	0
AK091704	3	0	0	0	0	0
AK091729	10	37	80	16	17	28
AK091766	128	0	0	0	0	0
AK091865	6	0	1	0	1	0
AK091866	1	0	0	0	0	0
AK091889	0	0	0	0	0	0
AK091906	0	0	0	0	0	0
AK091996	0	0	0	0	0	0
AK092048	671	0	0	76	9	8
AK092080	0	0	0	0	0	0
AK092087	4	0	0	0	0	0
AK092098	0	10	4	3	6	0
AK092251	0	0	0	0	0	0
AK092333	101	19	11	7	9	6
AK092451	0	0	0	0	0	0
AK092460	6	2	7	1	5	2
AK092511	1	0	0	0	5	0
AK092540	0	0	0	0	0	0
AK092541	0	0	0	0	0	0
AK092578	0	78	8	0	2	0
AK092589	0	0	0	0	0	0
AK092619	0	0	0	0	0	0
AK092715	22	3	12	9	15	2
AK092922	53	81	92	67	76	47
AK092941	5	21	14	1	36	7
AK093002	0	11	0	0	0	0
AK093026	0	1	0	0	1	1
AK093055	0	0	0	0	0	0
AK093077	0	0	2	0	0	0
AK093107	0	0	0	0	0	0
AK093114	0	0	0	0	0	0
AK093124	0	0	0	0	0	0
AK093165	0	0	0	0	0	0
AK093193	0	0	0	0	0	0
AK093203	0	0	1	0	0	0
AK093205	0	0	0	0	0	0
AK093219	0	0	0	0	0	0
AK093256	0	0	0	0	0	0
AK093257	1	0	0	0	0	0
AK093279	7	5	4	0	3	0
AK093299	0	0	0	0	0	0
AK093301	0	0	0	0	0	0
AK093355	4	0	0	0	0	0
AK093356	18	21	25	1	8	5
AK093362	0	0	0	0	0	0
AK093363	0	0	0	0	0	0
AK093370	0	0	0	0	0	0
AK093381	0	0	0	0	0	0
AK093382	1	0	0	0	0	0
AK093403	0	0	0	0	0	0
AK093412	0	0	0	0	0	0
AK093416	0	1	3	0	0	0
AK093500	0	0	0	0	0	0
AK093519	0	0	0	0	0	0
AK093525	0	0	0	0	0	0
AK093534	3	3	1	0	8	0
AK093552	0	42	120	0	2	0
AK093678	0	0	0	0	0	0
AK093733	2	9	3	0	1	2
AK093746	0	0	0	0	0	0
AK093758	0	0	0	0	0	0
AK093871	0	11	58	13	19	2
AK093892	0	6	2	0	0	1
AK093898	84	10	4	1	1	0
AK093940	0	0	0	0	0	0
AK093976	0	0	0	0	0	0
AK093987	0	0	0	0	0	0
AK094056	0	0	0	0	0	0
AK094108	0	0	0	0	0	0
AK094127	124	94	189	35	70	31
AK094144	129	30	11	21	80	26
AK094154	71	0	1	0	0	0
AK094188	0	0	0	0	0	0
AK094196	0	0	0	0	0	0
AK094208	0	1	0	0	2	0
AK094309	1	1	2	6	4	0
AK094324	0	2	0	1	1	6
AK094343	0	0	0	0	0	0
AK094352	0	0	0	0	0	0
AK094354	14	2	11	0	0	0
AK094392	271	53	53	4	1	0
AK094413	103	0	0	0	0	0
AK094433	0	0	0	0	0	0
AK094462	0	0	0	0	0	0
AK094480	0	0	0	0	0	0
AK094490	1	2	0	0	0	0
AK094504	5	3	6	4	3	6
AK094525	0	0	0	0	0	0
AK094546	8	9	8	3	17	3
AK094561	0	1	0	3	5	0
AK094562	37	0	0	0	0	0
AK094577	2	0	1	0	1	0
AK094599	0	0	0	0	0	0
AK094607	7	0	0	0	0	0
AK094621	136	48	38	11	18	11
AK094649	0	6	5	0	0	2
AK094674	0	0	0	0	0	0
AK094692	0	0	0	0	0	0
AK094705	6	0	0	0	0	0
AK094715	0	0	0	0	0	0
AK094729	0	0	0	0	0	0
AK094733	0	0	0	0	0	0
AK094793	0	0	0	0	0	0
AK094818	2	1	0	0	0	0
AK094824	0	0	0	0	0	0
AK094825	2	6	6	0	2	3
AK094828	3	19	20	3	3	7
AK094845	0	1	0	0	0	0
AK094909	0	0	0	0	0	0
AK094914	1324	27	17	9	7	23
AK094915	0	0	1	0	0	0
AK094916	0	0	1	0	0	1
AK094934	0	0	0	0	0	0
AK094945	0	0	3	0	0	0
AK094960	0	0	0	0	0	0
AK094963	0	1	3	0	0	0
AK094985	3	20	13	2	6	1
AK095045	0	0	0	0	0	0
AK095053	0	1	7	0	0	0
AK095077	4	2	0	0	0	0
AK095112	38	88	52	10	173	49
AK095115	0	0	0	0	0	0
AK095123	22	15	12	1	1	1
AK095132	1	3	0	0	0	0
AK095133	6	0	0	0	0	0
AK095151	5	41	51	21	9	15
AK095154	0	4	1	0	0	0
AK095178	5	1	7	2	10	0
AK095179	2	2	0	0	2	1
AK095187	0	0	0	0	0	0
AK095188	0	0	1	0	0	0
AK095199	0	0	0	0	0	0
AK095210	0	6	2	0	0	0
AK095242	0	5	1	4	20	3
AK095255	0	0	0	0	0	0
AK095281	2	0	0	0	0	0
AK095285	0	0	0	0	0	0
AK095310	0	0	0	0	0	0
AK095335	14	2	3	1	1	0
AK095365	0	0	0	0	0	0
AK095366	0	8	2	2	11	2
AK095439	17	0	1	0	0	4
AK095450	0	8	14	0	2	4
AK095498	0	0	0	0	0	0
AK095544	0	0	0	0	0	0
AK095546	0	1	0	0	0	0
AK095549	67	16	21	4	5	1
AK095554	0	5	2	0	4	0
AK095583	69	4	5	0	0	1
AK095585	73	21	22	10	29	18
AK095618	0	0	0	0	0	0
AK095633	0	0	0	0	0	0
AK095652	3	5	2	0	0	0
AK095699	0	0	0	0	0	0
AK095700	9	11	16	5	12	20
AK095721	59	253	274	162	308	89
AK095764	0	0	0	0	0	0
AK095778	0	0	0	0	0	0
AK095779	0	0	0	0	0	0
AK095785	1	1	1	0	0	0
AK095850	24	16	17	8	12	8
AK095968	0	0	0	0	0	0
AK095988	1	0	0	0	0	0
AK096014	2	0	0	0	0	0
AK096056	0	2	4	2	1	2
AK096066	8	1	1	0	0	1
AK096077	0	0	1	0	0	0
AK096159	0	0	0	0	0	0
AK096219	0	1	1	2	0	7
AK096230	10	15	22	0	4	0
AK096233	2	0	0	0	0	0
AK096249	0	0	0	0	0	0
AK096250	18	26	11	0	12	8
AK096279	71	77	73	25	29	10
AK096286	14	37	50	0	0	0
AK096291	0	0	0	0	0	0
AK096314	12	18	68	0	0	1
AK096319	298	41	35	14	62	47
AK096329	7	0	0	0	0	0
AK096334	4	0	0	1	1	5
AK096335	10	0	0	0	0	0
AK096360	0	1	8	0	0	0
AK096368	0	0	0	0	0	0
AK096370	0	0	0	0	0	0
AK096379	0	0	0	0	0	0
AK096380	0	0	0	0	0	0
AK096395	0	1	1	0	0	0
AK096399	0	0	0	0	0	0
AK096469	0	0	0	0	0	0
AK096472	26	0	3	0	1	2
AK096475	5	1	2	0	1	0
AK096498	0	0	0	0	0	0
AK096499	0	0	0	0	0	0
AK096549	5	0	0	0	0	0
AK096592	11	3	6	1	3	2
AK096621	0	0	0	0	0	0
AK096622	0	0	0	0	0	0
AK096625	74	74	67	4	32	9
AK096649	34	0	0	0	0	0
AK096668	0	0	0	0	0	0
AK096687	0	1	4	0	0	0
AK096792	4	2	0	0	0	0
AK096803	0	0	0	0	0	0
AK096853	7	3	7	8	4	0
AK096932	0	0	0	0	0	0
AK096987	0	0	0	0	0	0
AK097101	0	0	0	0	0	0
AK097119	6	16	14	6	3	4
AK097143	1	0	0	0	0	0
AK097158	0	142	108	7	17	17
AK097161	0	1	1	0	0	3
AK097190	0	10	25	14	4	7
AK097193	0	0	0	0	0	0
AK097283	367	2	1	0	1	0
AK097288	136	1	5	5	79	17
AK097351	2	3	5	2	8	0
AK097370	7	1	1	0	2	3
AK097428	0	0	0	0	0	0
AK097447	0	0	0	0	0	0
AK097453	8	12	12	7	8	10
AK097457	0	1	0	0	0	0
AK097470	0	0	0	0	0	0
AK097472	436	424	487	175	329	210
AK097474	0	0	0	0	0	0
AK097493	0	0	0	0	0	0
AK097499	0	1	0	0	0	0
AK097500	1	0	0	0	0	0
AK097510	0	0	0	0	0	0
AK097516	1	5	2	2	1	0
AK097539	3	5	0	0	1	0
AK097541	0	0	0	0	0	0
AK097548	0	0	0	0	0	0
AK097571	2	6	12	2	0	0
AK097585	0	0	0	0	0	0
AK097590	19	4	12	6	6	0
AK097607	0	0	0	0	0	0
AK097622	0	0	0	0	0	0
AK097624	0	0	0	0	0	0
AK097625	6	11	5	7	21	13
AK097649	1	0	0	0	10	1
AK097654	19	13	27	3	4	3
AK097655	0	0	0	0	0	0
AK097658	0	0	0	0	0	0
AK097685	39	24	22	14	52	34
AK097686	0	0	0	0	0	0
AK097694	0	0	0	0	0	0
AK097701	0	0	1	0	0	0
AK097702	0	0	0	0	0	0
AK097705	6	0	0	0	0	0
AK097706	1	0	0	0	0	0
AK097713	0	0	0	0	0	0
AK097722	0	0	1	0	0	0
AK097759	8	0	0	0	0	0
AK097779	0	1	1	0	0	0
AK097791	0	1	0	2	0	0
AK097794	48	35	0	0	0	0
AK097803	0	1	0	0	0	0
AK097805	0	0	0	0	0	0
AK097814	0	0	2	1	0	0
AK097816	0	0	0	0	0	0
AK097820	0	0	0	0	0	0
AK097836	0	0	0	0	0	0
AK097853	0	0	0	0	0	0
AK097891	8	6	12	0	0	0
AK097893	0	9	9	0	2	0
AK097902	0	0	0	0	0	0
AK097910	0	0	1	0	0	0
AK097921	0	0	0	0	0	0
AK097922	0	9	11	0	0	0
AK097927	0	0	0	0	0	0
AK097934	0	0	0	0	0	0
AK097952	0	4	5	2	5	3
AK097957	1	4	1	0	0	0
AK097964	0	10	14	9	13	8
AK098017	0	0	0	0	0	0
AK098067	0	1	0	0	0	0
AK098095	75	28	24	15	22	21
AK098126	0	1	0	0	0	0
AK098198	0	0	0	0	0	0
AK098230	14	39	44	5	1	1
AK098241	0	0	0	0	0	0
AK098263	4	6	4	3	1	0
AK098264	0	1	0	0	0	0
AK098304	1	0	0	0	0	0
AK098333	12	4	10	0	0	5
AK098438	8	0	0	0	0	0
AK098491	0	1	2	0	0	0
AK098548	0	0	0	0	0	0
AK098570	0	0	0	0	0	0
AK098638	0	6	0	0	2	0
AK098641	0	0	0	0	0	0
AK098656	0	0	0	0	0	0
AK098660	0	0	0	0	0	0
AK098665	0	0	0	0	0	0
AK098676	0	0	0	0	0	0
AK098705	0	0	0	0	0	0
AK098763	0	0	0	0	0	0
AK098783	0	0	0	0	0	0
AK098818	638	112	163	137	442	127
AK1	1397	76	77	13	9	4
AK122718	0	0	0	0	0	0
AK122786	0	0	0	0	0	0
AK123067	2	3	1	0	3	4
AK123100	16	13	22	1	0	0
AK123120	1	0	0	0	0	0
AK123141	47	60	91	29	39	69
AK123177	0	0	0	0	0	0
AK123181	3	2	0	0	0	0
AK123194	0	0	0	0	0	0
AK123199	0	0	0	0	0	0
AK123263	1	7	1	1	4	3
AK123272	0	9	38	0	0	0
AK123292	0	0	0	0	0	0
AK123300	0	1	0	0	0	4
AK123388	128	22	10	6	8	3
AK123440	0	0	0	0	0	0
AK123450	0	0	1	0	1	0
AK123453	2	8	20	2	4	4
AK123459	22	1	1	0	1	0
AK123483	38	189	379	319	487	236
AK123487	0	0	0	0	0	0
AK123543	1	0	0	0	1	0
AK123584	3	9	5	1	1	0
AK123617	13	7	10	13	27	25
AK123630	1	7	6	2	0	1
AK123632	0	0	0	0	0	0
AK123700	0	2	2	1	0	0
AK123703	0	0	0	0	0	0
AK123722	0	3	2	5	0	1
AK123758	0	0	0	0	0	0
AK123766	0	0	0	0	0	0
AK123801	0	0	0	0	0	0
AK123816	0	0	0	0	0	0
AK123826	0	1	0	0	0	0
AK123838	0	0	0	0	0	0
AK123843	0	0	0	0	0	0
AK123852	3	1	0	0	0	0
AK123868	0	0	0	0	0	0
AK123872	0	4	1	0	6	1
AK123889	0	0	1	0	0	0
AK123890	0	0	0	0	0	0
AK123913	0	0	0	0	0	0
AK123934	55	3	0	0	0	0
AK123947	1	0	0	0	0	0
AK123961	0	1	1	0	0	0
AK123976	0	0	0	0	0	0
AK124028	0	0	0	0	0	0
AK124056	1	0	0	0	0	0
AK124066	0	7	3	0	0	0
AK124079	0	0	0	0	0	0
AK124096	0	0	0	0	0	0
AK124118	0	0	0	0	0	0
AK124121	0	0	0	0	0	0
AK124126	0	1	0	0	2	5
AK124131	0	0	0	0	0	0
AK124136	1	2	3	0	0	0
AK124173	0	3	1	2	6	0
AK124179	0	1	1	1	0	0
AK124194	0	2	2	0	0	0
AK124197	0	0	1	0	0	0
AK124220	1	0	1	0	0	0
AK124226	0	1	0	0	0	0
AK124233	4	6	10	10	11	0
AK124256	0	0	0	0	0	0
AK124262	0	0	0	0	0	0
AK124295	3	5	2	0	0	0
AK124304	7	0	0	0	0	0
AK124308	0	0	0	0	0	0
AK124326	0	0	0	0	0	0
AK124327	2	0	0	0	0	0
AK124342	32	10	21	12	46	13
AK124349	0	0	0	0	0	0
AK124399	0	0	7	0	0	0
AK124400	0	0	0	0	0	0
AK124409	0	2	0	0	0	0
AK124439	0	0	0	0	0	0
AK124484	33	20	24	0	1	2
AK124653	6	0	0	0	0	0
AK124673	131	0	0	0	0	0
AK124680	0	0	0	0	0	0
AK124708	0	0	0	0	0	0
AK124757	25	15	8	6	2	2
AK124776	38	89	85	0	0	1
AK124832	0	0	0	0	0	0
AK124857	0	0	0	0	0	0
AK124893	0	2	2	0	0	0
AK124897	3	0	0	0	0	0
AK124928	1	1	3	0	0	0
AK124943	0	0	0	0	0	0
AK124950	0	1	1	0	0	0
AK124961	2	0	0	0	0	0
AK124970	16	8	7	0	0	0
AK124973	5	0	0	0	0	0
AK125001	0	4	4	0	0	1
AK125018	0	0	0	0	0	0
AK125042	0	0	0	0	0	0
AK125051	2	2	11	0	0	0
AK125078	0	0	0	0	0	0
AK125083	2	4	1	0	0	0
AK125149	8	2	3	5	0	2
AK125216	0	0	0	0	0	0
AK125237	0	0	0	0	0	0
AK125248	0	0	0	0	0	0
AK125257	0	0	0	0	0	0
AK125301	8	5	4	1	2	2
AK125310	0	0	0	0	0	0
AK125311	0	0	0	0	0	0
AK125333	0	1	0	0	0	0
AK125357	0	0	1	0	0	0
AK125393	1	1	4	0	1	0
AK125397	0	1	3	0	0	1
AK125412	1	0	1	0	0	0
AK125437	0	2	3	3	0	0
AK125463	0	0	1	0	0	0
AK125489	3	0	0	0	0	0
AK125500	2	5	3	0	0	6
AK125558	2	3	4	0	5	3
AK125594	0	75	13	61	15	15
AK125646	0	35	30	5	19	8
AK125672	0	43	35	12	14	24
AK125676	0	1	0	0	0	0
AK125686	0	0	0	0	0	0
AK125699	2	4	2	4	0	1
AK125723	0	0	0	0	0	0
AK125727	38	74	94	0	5	4
AK125733	2	0	0	0	0	0
AK125749	2	2	1	0	0	0
AK125759	0	0	3	0	1	0
AK125775	11	5	3	5	10	5
AK125818	1	2	4	4	5	2
AK125821	0	0	0	0	0	0
AK125832	1	3	14	0	0	0
AK125849	0	0	2	0	0	0
AK125858	1	0	0	0	0	0
AK125860	3	1	0	0	7	0
AK125871	1	46	32	1	2	3
AK125884	0	3	0	0	0	0
AK125932	0	0	0	0	0	0
AK125951	0	0	2	4	3	5
AK125955	26	0	0	0	0	0
AK125960	5	0	0	0	0	0
AK125996	1	0	0	0	0	0
AK126075	0	0	0	0	0	0
AK126080	0	0	0	0	0	0
AK126168	0	0	0	0	0	0
AK126199	0	0	0	0	0	0
AK126245	0	2	0	0	0	1
AK126248	0	0	0	0	0	0
AK126253	0	5	8	3	0	1
AK126286	2	5	9	0	0	1
AK126307	0	0	0	0	0	0
AK126318	22	79	65	29	157	44
AK126334	0	0	0	0	0	0
AK126351	0	0	0	0	0	0
AK126380	1	0	0	0	0	0
AK126420	147	13	3	4	6	4
AK126429	0	0	1	0	0	0
AK126491	72	0	0	0	0	0
AK126511	9	9	4	0	2	1
AK126532	1	2	1	0	0	0
AK126539	0	0	0	0	0	0
AK126569	11	72	62	45	72	22
AK126616	4	0	0	0	0	0
AK126635	5	2	1	3	7	0
AK126693	0	0	4	0	1	2
AK126717	0	0	0	0	0	0
AK126814	0	0	0	0	0	0
AK126817	0	1	0	0	0	0
AK126833	4	48	26	2	6	0
AK126852	0	0	0	0	0	0
AK127026	1	0	0	0	0	0
AK127048	3	0	2	0	0	0
AK127087	0	0	0	0	0	0
AK127120	0	0	0	0	0	0
AK127124	0	0	1	0	0	0
AK127151	0	0	2	0	0	0
AK127155	0	1	0	0	0	0
AK127190	1	4	9	0	0	0
AK127191	0	0	0	0	0	0
AK127207	0	3	0	0	1	0
AK127238	0	1	2	0	0	0
AK127260	0	1	0	0	0	0
AK127270	0	0	0	0	0	0
AK127292	0	0	0	0	0	0
AK127318	0	0	0	0	0	0
AK127339	13	1	1	0	1	0
AK127347	0	9	7	0	0	0
AK127380	2	0	0	0	0	0
AK127400	0	0	0	0	0	0
AK127460	0	9	2	0	0	0
AK127472	0	0	0	0	0	0
AK127555	4	35	25	24	17	24
AK127557	0	0	0	0	0	0
AK127578	0	0	1	0	0	0
AK127609	0	2	2	0	2	2
AK127627	1	0	16	0	0	2
AK127696	8	26	31	4	4	1
AK127697	27	0	0	0	0	0
AK127787	2	0	0	0	0	0
AK127846	0	0	0	0	0	0
AK127877	0	0	5	0	0	0
AK127888	0	0	0	0	0	0
AK127889	237	75	124	34	78	51
AK127910	5	1	0	1	0	0
AK127919	0	0	0	0	0	0
AK127963	0	0	0	0	0	0
AK127969	0	0	0	0	0	0
AK127974	0	0	0	0	0	0
AK127989	18	6	0	0	0	1
AK128013	0	3	4	1	3	1
AK128037	0	0	0	0	0	0
AK128099	0	1	5	0	0	0
AK128136	0	0	0	0	0	0
AK128153	2	0	4	0	2	3
AK128161	0	0	0	0	0	0
AK128202	1	0	0	0	0	0
AK128216	0	0	0	0	0	0
AK128245	52	27	20	5	12	4
AK128252	0	1	0	0	0	0
AK128266	0	0	0	0	0	0
AK128329	0	0	0	0	0	0
AK128346	20	11	12	0	0	0
AK128353	3	2	1	0	0	0
AK128390	0	0	0	0	0	0
AK128396	33	25	25	0	12	1
AK128400	31	34	76	0	0	2
AK128414	0	0	0	0	0	0
AK128439	9	7	8	7	12	8
AK128486	0	0	0	0	0	0
AK128525	1	293	131	43	887	567
AK128532	3	12	11	5	13	8
AK128534	3	0	0	0	0	0
AK128559	0	1	0	0	0	0
AK128569	5	20	12	3	1	0
AK128619	22	4	2	1	1	2
AK128703	0	0	0	0	0	0
AK128707	5	0	2	0	0	0
AK128708	3	7	4	0	6	8
AK128734	2	0	18	0	2	0
AK128777	1	0	0	0	0	0
AK128818	0	0	0	0	0	0
AK128880	0	0	18	0	0	0
AK129550	21	68	65	0	0	0
AK129756	0	0	0	0	0	0
AK129763	34	20	13	4	14	1
AK129926	4	4	17	2	8	10
AK130076	0	11	6	1	28	15
AK130099	8	0	0	0	2	0
AK130329	6	0	1	0	3	0
AK130486	84	42	79	17	15	15
AK130758	0	0	0	0	0	0
AK130765	1	0	0	0	0	0
AK130864	0	0	0	0	0	0
AK130926	0	0	0	0	0	0
AK130974	21	0	0	0	0	0
AK131020	0	0	0	0	0	0
AK131021	0	2	3	0	0	0
AK131224	0	0	1	0	0	0
AK131288	0	1	0	0	0	0
AK131325	0	1	4	1	7	10
AK131472	4	4	0	0	0	3
AK131516	0	0	0	0	0	0
AK131520	0	0	0	0	0	0
AK2	798	1171	1249	402	732	320
AK225487	0	0	0	0	0	0
AK289390	6	45	21	22	13	21
AK289488	0	0	0	0	0	0
AK291391	0	0	0	0	0	0
AK291611	0	0	1	0	2	0
AK293020	0	0	4	0	0	0
AK293540	4	0	0	0	0	0
AK293862	4	0	0	0	0	0
AK294004	607	2	0	0	0	2
AK294171	0	0	0	0	0	0
AK294518	29	0	0	0	0	0
AK294743	0	0	0	0	0	0
AK294844	0	0	0	0	0	0
AK294973	0	0	0	0	0	0
AK295403	0	0	0	0	0	0
AK295617	3	0	0	0	0	0
AK296065	15	3	3	1	6	1
AK296220	0	0	0	0	0	0
AK296254	0	0	0	0	0	0
AK296276	0	0	0	0	0	0
AK296298	0	0	0	0	0	0
AK296854	0	0	0	0	0	0
AK296966	1	0	1	0	0	0
AK297683	0	0	0	0	0	0
AK297919	152	160	177	32	22	36
AK298056	60	0	0	1	2	0
AK298596	0	0	0	0	0	0
AK299452	0	2	2	0	0	0
AK299501	5	0	12	9	8	4
AK3	760	544	895	456	546	440
AK300387	0	0	0	0	0	0
AK300656	0	0	0	0	0	0
AK301093	0	7	3	0	0	0
AK301230	0	2	2	0	0	0
AK301549	0	0	0	0	0	0
AK301806	1	0	1	0	0	0
AK301885	0	0	0	0	0	0
AK301968	0	0	0	0	0	0
AK302238	0	0	0	0	0	0
AK302451	0	0	0	0	0	0
AK302471	0	0	0	0	0	0
AK302511	0	9	2	0	0	0
AK302694	0	0	0	0	0	0
AK302734	0	0	0	0	0	0
AK302783	0	0	0	0	0	0
AK302879	0	0	0	0	0	0
AK303166	0	0	0	0	0	0
AK303289	0	0	0	0	0	0
AK303295	3	18	14	0	0	0
AK303306	0	5	0	1	10	1
AK303953	2	0	0	0	0	0
AK304304	0	0	0	0	0	0
AK304427	5	2	5	0	2	0
AK307134	4	0	5	0	0	0
AK307154	0	0	0	0	0	0
AK307158	0	0	2	0	0	0
AK307192	0	0	0	0	0	0
AK307207	0	0	0	0	0	0
AK307208	5	0	0	0	0	0
AK307233	3	5	9	9	2	5
AK307246	5	0	0	0	0	0
AK307291	0	0	0	0	0	0
AK307324	0	0	0	0	0	0
AK307331	1	0	0	0	0	0
AK308309	0	0	0	0	0	0
AK308439	0	0	1	0	0	0
AK308497	24	1	0	0	1	1
AK308561	0	1	0	0	0	0
AK308605	0	0	0	0	0	0
AK308660	28	1	1	0	0	0
AK308944	5	0	0	0	0	0
AK309109	0	0	0	0	0	0
AK309218	0	4	4	0	0	0
AK309234	0	1	0	0	0	0
AK309286	0	0	0	0	0	0
AK309314	0	0	0	0	0	0
AK309325	0	0	0	0	0	0
AK309406	0	3	3	0	0	1
AK309452	1	0	0	0	0	0
AK309476	0	0	0	0	0	0
AK309620	0	0	0	0	0	0
AK309685	2	0	1	0	0	0
AK309717	0	0	0	0	0	0
AK309726	0	0	0	0	0	0
AK309744	0	0	0	0	0	0
AK309762	347	211	375	141	203	167
AK309874	2	3	2	0	0	0
AK309896	0	0	0	0	0	0
AK309946	0	0	0	0	0	0
AK310030	0	0	0	0	0	0
AK310046	0	0	1	0	0	0
AK310226	0	0	1	0	0	0
AK310228	0	0	2	0	0	0
AK310239	0	1	0	0	2	1
AK310300	0	0	0	0	0	0
AK310493	0	0	1	2	6	0
AK310497	0	0	0	0	0	0
AK310526	0	0	0	0	0	0
AK310665	3	0	1	0	0	0
AK310745	3	0	0	0	1	1
AK310876	0	0	0	0	0	0
AK311005	0	0	0	0	0	0
AK311103	248	0	0	10	41	23
AK311108	0	0	0	0	0	0
AK311113	1	0	0	0	0	0
AK311131	0	1	2	0	0	0
AK311167	20	13	18	0	0	0
AK311181	0	0	2	0	0	0
AK311208	0	0	0	0	0	0
AK311218	0	2	2	0	0	0
AK311257	0	43	76	31	14	12
AK311282	0	0	1	0	0	0
AK311291	0	0	0	0	0	0
AK311310	1	0	1	0	0	0
AK311311	13	97	163	79	109	59
AK311342	0	0	0	0	0	0
AK311345	12	0	1	5	1	1
AK311356	4	17	13	7	4	1
AK311380	0	3	8	0	0	0
AK311383	8	0	0	0	0	3
AK311398	0	1	1	0	0	0
AK311445	0	0	0	0	0	0
AK311558	0	0	0	0	0	0
AK311573	0	0	0	0	0	0
AK311578	0	1	2	0	0	0
AK311646	0	1	0	0	0	0
AK3L1	0	0	1	585	670	347
AK5	819	0	0	0	0	0
AK7	0	1	2	0	0	0
AKAP1	50	240	239	45	55	33
AKAP10	19	12	5	3	2	7
AKAP11	149	170	209	0	0	0
AKAP12	246	0	1	0	0	2
AKAP13	195	592	480	136	270	146
AKAP14	0	0	0	1	0	0
AKAP2	0	0	0	0	0	0
AKAP3	2	5	17	4	8	6
AKAP4	0	0	0	0	0	1
AKAP5	11	29	23	31	107	36
AKAP6	456	2	11	2	1	0
AKAP7	158	14	23	50	76	118
AKAP8	174	216	216	57	263	92
AKAP8L	268	197	266	121	277	112
AKAP9	141	92	59	33	191	116
AKD1	13	22	21	4	11	1
AKIRIN1	314	482	562	31	49	35
AKIRIN2	640	879	1182	722	1958	698
AKNA	131	657	730	412	628	335
AKR1A1	221	527	544	352	581	330
AKR1B1	55	24	25	26	43	20
AKR1B10	0	0	0	0	0	0
AKR1B15	0	0	0	0	0	0
AKR1C1	64	0	0	0	0	0
AKR1C2	169	0	0	4	7	4
AKR1C3	47	1	2	142	390	107
AKR1C4	1	0	0	5	7	6
AKR1CL1	0	0	0	0	0	0
AKR1CL2	24	2	0	0	2	6
AKR1D1	0	1	0	0	0	0
AKR1E2	0	0	0	0	3	9
AKR7A2	717	430	630	122	128	75
AKR7A3	1	0	0	12	10	11
AKR7L	4	0	0	0	0	0
AKT1	792	544	545	248	398	161
AKT1S1	142	114	135	55	77	26
AKT2	931	899	992	546	801	469
AKT3	200	18	13	10	20	5
AKTIP	254	116	104	37	51	21
AL049219	31	27	37	2	14	2
AL049675	27	13	19	3	0	1
AL049935	81	84	78	93	162	87
AL050000	81	41	43	13	21	26
AL050085	0	0	0	0	0	0
AL050132	0	0	6	0	0	0
AL079291	8	19	18	8	12	5
AL109700	0	0	0	0	0	0
AL109792	0	0	0	0	0	0
AL110163	164	69	92	9	8	23
AL110181	6	20	44	2	9	9
AL133111	49	29	10	4	19	2
AL133568	0	0	0	0	0	0
AL137270	0	0	0	0	0	0
AL137382	0	0	2	0	0	0
AL137535	62	1	0	0	0	0
AL137595	0	0	0	0	0	0
AL137655	0	0	0	0	0	0
AL137733	0	0	0	0	0	0
AL137752	0	3	0	0	0	0
AL157440	10	2	0	0	0	0
AL162052	0	0	0	0	0	0
AL355711	0	0	0	0	0	0
AL357213	10	4	13	1	0	1
AL359605	0	0	1	0	0	0
AL360260	33	0	3	0	0	0
AL389983	1	20	17	5	38	6
AL831889	172	46	45	36	137	36
AL831948	2	10	9	2	3	8
AL831954	0	1	0	0	0	0
AL831977	8	0	1	0	0	1
AL832007	16	0	0	0	0	0
AL832096	0	0	0	0	0	0
AL832184	3	6	11	4	6	4
AL832252	1	4	2	0	1	1
AL832262	0	2	1	0	0	2
AL832378	0	0	0	0	0	0
AL832384	190	1	1	0	9	4
AL832412	0	1	2	0	0	0
AL832439	0	3	0	0	3	0
AL832447	0	0	0	0	0	0
AL832593	0	1	0	0	0	0
AL832737	0	0	0	0	0	0
AL832786	1	33	26	6	70	13
AL832797	0	0	0	0	0	0
AL832834	0	0	0	0	0	0
AL832909	230	32	26	19	15	16
AL833146	123	2	5	0	3	0
AL833150	0	1	1	0	0	0
AL833181	0	0	0	0	0	0
AL833246	2	1	0	0	0	0
AL833346	0	4	1	2	1	5
AL833363	2	1	3	0	0	0
AL833455	570	60	59	63	142	121
AL833509	6	39	48	15	35	3
AL833583	0	0	0	0	0	0
AL833634	0	0	0	0	0	0
AL953854.2-002	0	0	0	0	0	0
ALAD	54	46	42	19	29	23
ALAS1	325	320	292	155	279	128
ALAS2	0	2	0	0	0	0
ALB	0	0	0	0	0	0
ALCAM	3220	219	131	170	287	221
ALCAN-GAMMA	0	0	0	0	0	0
ALDH1	0	0	0	0	0	0
ALDH16A1	337	481	281	112	177	89
ALDH18A1	382	406	397	172	345	181
ALDH1A1	19	0	0	3	43	23
ALDH1A2	0	0	0	0	0	0
ALDH1A3	45	0	0	115	0	16
ALDH1B1	1115	111	166	101	128	50
ALDH1L1	0	0	0	0	0	1
ALDH1L2	937	75	19	10	24	29
ALDH2	166	138	306	8	52	70
ALDH3A1	0	0	8	8	13	4
ALDH3A2	239	235	202	129	173	90
ALDH3B1	250	0	0	0	0	0
ALDH3B2	0	0	0	0	0	0
ALDH4A1	67	33	59	105	109	73
ALDH5A1	4	114	219	12	24	30
ALDH6A1	53	58	89	91	71	66
ALDH7A1	300	11	2	8	3	6
ALDH8A1	1	12	1	1	4	0
ALDH9A1	171	130	120	67	89	56
ALDOA	7755	9659	13380	5384	9115	3771
ALDOB	0	4	1	0	1	0
ALDOC	88	585	1530	1062	1413	867
ALG1	17	10	20	11	34	17
ALG10	22	59	48	15	31	37
ALG10B	74	71	90	56	76	39
ALG11	238	136	89	59	208	71
ALG12	73	65	61	63	84	76
ALG13	82	60	86	16	32	35
ALG14	105	47	45	21	39	12
ALG1L	0	0	0	0	0	0
ALG1L2	0	0	0	0	0	0
ALG2	340	330	311	230	260	133
ALG-2	0	0	0	0	0	0
ALG3	404	209	232	73	160	116
ALG5	192	152	98	41	170	71
ALG6	217	182	234	84	166	102
ALG8	159	78	113	32	88	31
ALG9	217	55	67	64	73	55
ALK	0	0	0	0	3	0
ALKBH1	165	136	115	60	109	49
ALKBH2	15	28	32	7	17	6
ALKBH3	89	45	38	23	35	26
ALKBH4	57	71	58	52	82	73
ALKBH5	702	1062	1233	480	676	333
ALKBH6	29	66	52	98	182	104
ALKBH7	935	997	1612	491	676	374
ALKBH8	45	42	49	16	16	11
ALLC	0	0	0	0	0	0
ALMS1	65	67	48	24	44	18
ALMS1P	0	1	1	0	2	0
ALOX12	0	1	0	0	0	0
ALOX12B	0	0	6	0	0	0
ALOX12E	1	4	17	0	0	0
ALOX15	0	3	1	0	0	0
ALOX15B	0	0	0	0	0	0
ALOX5	0	481	302	0	0	0
ALOX5AP	0	35	25	40	85	53
ALOXE3	0	0	0	0	0	0
ALPHA-1,3-GALACTOSYLTRANSFERASE_TYPE_1	0	0	0	0	0	0
ALPHATFEB	1821	1310	520	399	1725	1547
ALPI	0	0	0	0	0	0
ALPK1	34	34	20	34	24	15
ALPK2	308	24	16	24	40	20
ALPK3	1	0	2	0	0	0
ALPL	0	0	0	0	0	0
ALPP	0	0	0	0	0	0
ALPPL2	1	0	0	0	0	0
ALS2	176	45	59	28	53	43
ALS2CL	45	0	0	0	0	3
ALS2CR10	0	0	1	0	0	0
ALS2CR11	4	0	0	0	0	0
ALS2CR12	0	0	0	0	1	0
ALS2CR17	10	1	0	1	20	8
ALS2CR4	689	76	90	17	20	9
ALS2CR7	0	0	0	0	0	0
ALS2CR8	3	14	15	9	18	6
ALX1	0	0	0	0	0	0
ALX3	0	0	1	1	0	2
ALX4	0	0	0	0	0	0
AMAC1	0	0	0	0	0	0
AMAC1L3	0	0	2	0	0	0
AMACR	113	40	47	17	28	10
AMBN	0	0	0	2	0	0
AMBP	0	1	0	0	0	0
AMBRA1	38	33	8	13	27	19
AMD1	107	108	112	167	347	195
AMDHD1	0	0	6	2	1	0
AMDHD2	50	107	92	16	17	7
AMELY	0	0	0	0	0	0
AMFR	663	229	309	54	109	62
AMH	6	1	0	0	0	0
AMHR2	0	0	0	0	1	0
AMICA1	0	16	17	12	3	15
AMIGO1	7	0	0	1	0	0
AMIGO2	859	0	0	0	26	0
AMIGO3	54	15	32	5	57	11
AML2	0	0	0	0	0	0
AMMECR1	69	40	55	17	39	23
AMMECR1L	172	63	48	29	55	40
AMN	0	4	9	74	47	52
AMN1	35	19	24	17	4	13
AMOT	203	0	1	38	21	39
AMOTL1	938	44	25	7	3	3
AMOTL2	1506	1	0	0	0	1
AMPD1	0	2	0	0	0	0
AMPD2	1140	254	388	69	260	120
AMPD3	24	89	201	52	83	43
AMPH	91	4	0	0	0	0
AMT	19	21	14	20	17	41
AMTN	0	0	0	0	0	0
AMY1A	0	0	0	0	0	0
AMY1B	0	0	0	0	0	0
AMY2A	0	0	0	0	0	0
AMY2B	12	7	9	1	3	0
AMZ1	6	8	1	12	30	37
AMZ2	151	63	45	49	40	31
ANAPC1	89	379	237	193	417	149
ANAPC10	115	101	105	19	27	17
ANAPC11	2097	1214	1144	732	944	358
ANAPC13	0	0	0	0	0	0
ANAPC2	135	118	114	91	193	78
ANAPC4	127	94	95	60	100	62
ANAPC5	665	487	593	315	714	364
ANAPC7	527	329	328	119	263	138
ANG	15	1	4	0	5	0
ANG-3	0	0	0	0	0	0
ANGEL1	19	110	97	16	55	29
ANGEL2	182	104	140	56	103	61
ANGPT1	1181	6	0	0	0	0
ANGPT2	0	0	1	36	44	94
ANGPT4	0	0	0	2	0	0
ANGPTL1	8	0	0	0	1	0
ANGPTL2	183	1	2	0	0	0
ANGPTL4	45	0	1	0	0	0
ANGPTL5	0	0	0	0	0	0
ANGPTL6	1	259	456	4	33	24
ANGPTL7	1	0	0	0	0	0
ANK1	14	44	8	0	0	0
ANK2	34	4	9	6	9	6
ANK3	0	0	0	1	0	2
ANKAR	0	0	0	8	3	1
ANKDD1A	43	42	12	15	40	40
ANKFN1	0	0	0	0	0	0
ANKFY1	235	114	108	62	81	77
ANKH	671	270	501	60	19	48
ANKHD1	102	94	96	37	59	34
ANKHD1-EIF4EBP3	178	263	271	112	188	105
ANKIB1	519	165	325	117	189	139
ANKK1	0	0	0	0	0	0
ANKLE1	0	10	3	6	7	3
ANKLE2	727	529	679	176	240	199
ANKMY1	36	74	65	39	37	25
ANKMY2	184	2	2	7	52	0
ANKRA2	225	233	343	129	115	162
ANKRD1	416	0	0	0	4	2
ANKRD10	402	708	611	205	628	353
ANKRD11	339	551	756	183	312	164
ANKRD12	200	137	60	27	105	65
ANKRD13	0	0	0	0	0	0
ANKRD13A	973	407	353	340	477	364
ANKRD13B	21	32	23	2	1	0
ANKRD13C	249	173	160	79	164	87
ANKRD13D	162	324	394	135	280	115
ANKRD16	15	9	3	6	0	1
ANKRD17	287	314	305	133	211	140
ANKRD18B	5	4	1	0	0	0
ANKRD19	0	0	0	0	0	0
ANKRD2	8	2	0	0	0	0
ANKRD20A3	0	0	0	0	0	0
ANKRD20A5	0	0	2	3	0	0
ANKRD20B	0	0	0	1	1	0
ANKRD22	0	5	10	0	4	3
ANKRD23	9	18	21	9	19	14
ANKRD24	3	15	17	11	12	12
ANKRD26	39	45	47	9	36	8
ANKRD27	163	217	310	135	192	183
ANKRD28	521	255	283	98	406	194
ANKRD29	0	8	0	3	0	2
ANKRD30A	0	0	0	0	0	0
ANKRD30B	1	0	0	0	0	0
ANKRD32	32	64	48	47	49	41
ANKRD33	0	0	0	0	0	0
ANKRD34A	74	75	153	11	18	7
ANKRD34B	0	0	0	3	0	0
ANKRD34C	7	4	2	2	6	2
ANKRD35	4	0	0	0	0	0
ANKRD36	0	1	0	0	14	6
ANKRD36B	7	5	6	0	9	4
ANKRD36BL1	2	4	13	5	6	3
ANKRD37	98	755	2727	914	426	527
ANKRD39	138	294	283	116	101	51
ANKRD40	698	127	129	48	60	50
ANKRD42	32	12	5	10	12	11
ANKRD43	0	3	3	44	71	41
ANKRD44	9	32	49	20	16	16
ANKRD45	0	1	0	1	0	0
ANKRD46	30	124	187	44	44	43
ANKRD49	19	27	31	26	33	41
ANKRD5	16	5	28	0	0	0
ANKRD50	243	4	7	22	18	16
ANKRD52	1277	412	363	196	269	192
ANKRD53	22	1	0	0	1	0
ANKRD54	52	16	20	11	18	8
ANKRD55	0	0	0	0	0	0
ANKRD56	0	0	0	0	0	0
ANKRD57	214	22	22	11	1	0
ANKRD58	0	2	4	2	9	5
ANKRD6	16	8	30	7	17	9
ANKRD7	0	1	1	0	0	0
ANKRD9	141	26	25	6	8	4
ANKS1A	21	10	12	12	14	11
ANKS1B	1	1	0	0	0	0
ANKS3	156	69	83	50	56	33
ANKS4B	0	0	0	0	0	0
ANKS6	134	41	34	0	0	0
ANKZF1	45	265	346	244	219	149
ANLN	1444	85	56	57	86	80
ANO1	16	0	0	0	0	2
ANO10	865	88	34	35	55	31
ANO2	2	0	0	0	2	0
ANO3	2	0	0	1	3	4
ANO4	28	5	4	3	2	2
ANO5	0	32	59	113	46	95
ANO6	621	147	142	46	99	54
ANO7	6	3	8	0	1	3
ANO8	36	16	15	18	31	10
ANO9	1	57	62	8	27	9
ANP32A	237	223	266	146	225	105
ANP32B	1103	843	1107	447	614	389
ANP32C	0	1	0	0	0	0
ANP32D	0	0	0	0	0	0
ANP32E	1132	937	824	587	1075	589
ANPEP	2655	1	0	0	0	0
ANTXR1	3108	0	0	0	3	0
ANTXR2	1449	72	49	31	106	66
ANTXRL	0	0	0	0	0	0
ANUBL1	12	42	22	0	0	0
ANX2P2	6	0	0	2	2	1
ANXA1	11619	12	4	2	26	11
ANXA10	0	0	0	0	0	0
ANXA11	1051	580	493	211	435	285
ANXA13	0	0	0	0	0	0
ANXA2	834	9	9	3	3	2
ANXA3	5	0	0	0	0	0
ANXA4	547	564	446	291	254	230
ANXA5	12502	826	995	284	755	342
ANXA6	3876	2940	2794	1908	2197	1243
ANXA7	1043	699	625	205	579	289
ANXA8	6	0	0	92	252	156
ANXA8L2	0	0	0	0	0	0
ANXA9	9	0	0	0	0	0
AOAH	0	2	4	0	0	0
AOC2	5	8	4	0	7	7
AOC3	0	0	1	0	1	0
AOF1	0	0	0	0	0	0
AOX1	145	0	2	0	0	2
AOX2	0	0	0	1	0	0
AP1AR	111	131	123	41	60	29
AP1B1	400	532	367	94	236	88
AP1G1	1277	471	424	251	386	315
AP1G2	9	106	82	28	94	51
AP1GBP1	0	2	2	0	1	3
AP1M1	327	666	508	319	414	283
AP1M2	19	0	0	0	0	0
AP1S1	530	669	475	174	103	67
AP1S2	560	338	538	248	345	220
AP1S3	6	36	29	7	25	11
AP2A1	673	232	345	200	247	158
AP2A2	234	55	80	38	46	17
AP2B1	822	378	393	233	362	195
AP2M1	3406	586	499	238	621	381
AP2S1	3631	1672	1542	850	1138	532
AP3B1	1078	227	297	75	203	156
AP3B2	0	0	0	0	1	0
AP3D1	1927	867	1327	440	901	575
AP3M1	333	466	518	313	366	300
AP3M2	170	126	202	118	203	144
AP3S1	9	24	23	24	34	14
AP3S2	1	1	5	1	5	2
AP4B1	127	207	166	121	150	101
AP4E1	255	144	108	23	68	25
AP4M1	79	17	25	7	14	6
AP4S1	35	36	29	1	10	10
APAF1	311	273	275	478	402	385
APBA1	58	1	0	0	3	0
APBA2	15	0	0	0	0	0
APBA3	158	440	596	594	773	566
APBB1	911	51	156	139	277	144
APBB1IP	152	660	1049	143	190	181
APBB2	289	33	41	32	21	30
APBB3	58	71	60	64	124	122
APC	267	29	16	11	40	35
APC2	4	0	0	0	1	1
APC4	0	1	5	3	1	0
APCDD1	14	0	0	0	4	0
APCDD1L	213	0	0	0	0	0
APCS	0	0	0	0	0	0
APE	0	0	0	0	0	0
APEH	796	1121	849	337	716	232
APEX1	1937	1556	2304	252	474	264
APEX2	68	148	135	51	102	31
APH1A	1494	1001	1223	495	752	521
APH1B	109	54	68	38	60	53
APHC	0	0	0	0	0	0
API5	1598	1117	1536	645	881	724
APIP	287	228	260	73	91	49
APITD1	228	111	88	53	164	58
APLF	12	2	17	1	13	6
APLN	6	2	4	2	0	1
APLNR	8	0	0	0	0	0
APLP1	160	0	3	0	16	3
APLP2	4007	44	128	86	113	122
APNH	0	0	0	0	0	0
APO	28	1	1	0	0	0
APO3L	15	7	8	2	3	3
APOA1	0	0	1	0	0	0
APOA1BP	336	410	440	145	368	138
APOA2	0	0	0	0	0	0
APOA4	0	0	0	0	0	0
APOA5	109	80	84	69	97	44
APOB	0	0	1	1	0	0
APOB48R	1	38	25	0	0	0
APOBEC1	0	0	0	0	0	0
APOBEC2	1	2	1	0	2	0
APOBEC3A	33	33	9	16	45	16
APOBEC3B	37	28	4	15	39	17
APOBEC3C	17	62	52	30	69	27
APOBEC3D	38	337	396	88	130	115
APOBEC3F	54	111	117	12	37	12
APOBEC3G	32	1371	1081	317	748	261
APOBEC3H	3	58	90	25	77	45
APOC1	31	5	37	5	8	0
APOC2	0	8	0	0	0	0
APOC3	0	0	0	0	0	0
APOC4	0	1	1	1	8	1
APOD	1	0	2	0	0	0
APOE	144	4	3	5	4	4
APOF	0	0	0	0	0	0
APOH	0	0	0	5	3	0
APOL1	54	178	53	30	111	56
APOL2	220	386	173	48	161	89
APOL3	16	398	240	23	13	4
APOL4	8	0	1	5	20	17
APOL5	0	0	0	0	0	0
APOL6	108	147	53	11	38	16
APOLD1	47	22	21	2	0	2
APOM	31	27	48	8	21	16
APOO	120	100	99	53	118	62
APOOL	7	8	11	20	17	18
APP	4672	272	396	140	288	161
APPBP2	369	109	96	45	51	39
APPL1	356	319	410	290	423	278
APPL2	1636	115	119	50	105	30
APR2	0	3	0	0	0	0
APRG1	0	0	0	0	0	0
APRT	319	528	718	171	159	87
APTX	350	251	205	73	159	89
AQP1	13	0	0	1	1	2
AQP10	0	0	0	0	0	0
AQP11	13	6	3	17	14	6
[truncated: 22,441 more rows]
